# Supplementary material for: 3-(4-Fluoro­phen­yl)-2-(4-pyrid­yl)pyrido[2,3-b]pyrazine
Source: Acta Crystallogr Sect E Struct Rep Online. 2009 Sep 26;65(Pt 10):o2546. doi: 10.1107/S1600536809037970 (PMC2970414; doi:10.1107/S1600536809037970)
Supplement: Supplementary file 1 [file e-65-o2546-sup1.cif]

##############################################################################
###                                                                        ###
###        Electronic paper (Acta Crystallographica Section E)             ###
###                                                                        ###
##############################################################################
#                                                                            #
# This CIF contains the data in a paper accepted for publication in Acta     #
# Crystallographica Section E. It conforms to the requirements of Notes      #
# for Authors for Section E, and has been peer reviewed under the auspices   #
# of the IUCr Commission on Journals.                                        #
#                                                                            #
# Full details of the Crystallographic Information File format               #
# are given in the paper "The Crystallographic Information File (CIF):       #
# a New Standard Archive File for Crystallography" by S. R. Hall, F. H.      #
# Allen and I. D. Brown [Acta Cryst. (1991), A47, 655-685].                  #
#                                                                            #
# The current version of the core CIF dictionary is obtainable from          #
# ftp://ftp.iucr.org/pub/cif_core.dic. The current version number is 2.4.    #
#                                                                            #
# Software is freely available for graphical display of the structure(s) in  #
# this CIF.  For information consult the CIF home page http://www.iucr.org/  #
# cif/home.html                                                              #
#                                                                            #
# This file may be used for bona fide research purposes within the           #
# scientific community so long as proper attribution is given to the journal # 
# article from which it was obtained.                                        #
#                                                                            #
##############################################################################
                                             
data_I
_audit_creation_method     SHELXL-97
_chemical_name_systematic
;
3-(4-Fluorophenyl)-2-(4-pyridyl)pyrido[2,3-<i>b</i>]pyrazine
;
_chemical_name_common     ?
_chemical_formula_moiety     'C18 H11 F N4'
_chemical_formula_sum     'C18 H11 F N4'
_chemical_formula_iupac     'C18 H11 F N4'
_chemical_formula_weight     302.31
_chemical_melting_point     ?
_symmetry_cell_setting     monoclinic
_symmetry_space_group_name_H-M     'P 21/c'
_symmetry_space_group_name_Hall     '-P 2ybc'
loop_
    _symmetry_equiv_pos_as_xyz
    'x, y, z'
    '-x, y+1/2, -z+1/2'
    '-x, -y, -z'
    'x, -y-1/2, z-1/2'
_cell_length_a     9.7163(9)
_cell_length_b     13.7937(6)
_cell_length_c     10.8164(10)
_cell_angle_alpha     90.00
_cell_angle_beta     90.994(5)
_cell_angle_gamma     90.00
_cell_volume     1449.4(2)
_cell_formula_units_Z     4
_cell_measurement_reflns_used     25
_cell_measurement_theta_min     65
_cell_measurement_theta_max     69
_cell_measurement_temperature     193(2)
_exptl_crystal_description     block
_exptl_crystal_colour     colourless
_exptl_crystal_size_max     0.30
_exptl_crystal_size_mid     0.25
_exptl_crystal_size_min     0.22
_exptl_crystal_density_diffrn     1.385
_exptl_crystal_density_meas     ?
_exptl_crystal_density_method     'not measured'
_exptl_crystal_F_000     624
_exptl_absorpt_coefficient_mu     0.777
_exptl_absorpt_correction_type     none
_exptl_absorpt_correction_T_min     .
_exptl_absorpt_correction_T_max     .
_exptl_special_details
;
;
_diffrn_ambient_temperature     193(2)
_diffrn_radiation_type     CuK\a
_diffrn_radiation_wavelength     1.54178
_diffrn_radiation_monochromator     graphite
_diffrn_measurement_device_type     'Enraf--Nonius CAD-4'
_diffrn_measurement_device     '\k-geometry diffractometer'
_diffrn_measurement_method     \w/2\q
_diffrn_detector_area_resol_mean     ?
_diffrn_reflns_number     2906
_diffrn_reflns_av_R_equivalents     0.0229
_diffrn_reflns_av_sigmaI/netI     0.0158
_diffrn_reflns_theta_min     4.55
_diffrn_reflns_theta_max     69.97
_diffrn_reflns_theta_full     69.97
_diffrn_measured_fraction_theta_max     1.000
_diffrn_measured_fraction_theta_full     1.000
_diffrn_reflns_limit_h_min     -11
_diffrn_reflns_limit_h_max     11
_diffrn_reflns_limit_k_min     0
_diffrn_reflns_limit_k_max     16
_diffrn_reflns_limit_l_min     0
_diffrn_reflns_limit_l_max     13
_diffrn_standards_number     3
_diffrn_standards_interval_count     ?
_diffrn_standards_interval_time     60
_diffrn_standards_decay_%     2
_refine_special_details
;
Refinement of <i>F</i>^2^ against ALL reflections. The weighted <i>R</i>-factor
<i>wR</i> and goodness of fit <i>S</i> are based on <i>F</i>^2^, conventional
<i>R</i>-factors <i>R</i> are based on <i>F</i>, with <i>F</i> set to zero for
negative <i>F</i>^2^. The threshold expression of <i>F</i>^2^ >
\s(<i>F</i>^2^) is used only for calculating <i>R</i>-factors(gt) <i>etc</i>.
and is not relevant to the choice of reflections for refinement.
<i>R</i>-factors based on <i>F</i>^2^ are statistically about twice as large
as those based on <i>F</i>, and <i>R</i>- factors based on ALL data will be
even larger.
;
_reflns_number_total     2753
_reflns_number_gt     2654
_reflns_threshold_expression     I>2\s(I)
_refine_ls_structure_factor_coef     Fsqd
_refine_ls_matrix_type     full
_refine_ls_R_factor_all     0.0480
_refine_ls_R_factor_gt     0.0469
_refine_ls_wR_factor_ref     0.1487
_refine_ls_wR_factor_obs     0.1479
_refine_ls_goodness_of_fit_ref     1.202
_refine_ls_restrained_S_all     1.202
_refine_ls_number_reflns     2753
_refine_ls_number_parameters     209
_refine_ls_number_restraints     0
_refine_ls_hydrogen_treatment     constr
_refine_ls_weighting_scheme     calc
_refine_ls_weighting_details
          'calc w=1/[\s^2^(Fo^2^)+(0.073P)^2^+0.6448P] where P=(Fo^2^+2Fc^2^)/3'
_atom_sites_solution_hydrogens     geom
_atom_sites_solution_primary     direct
_atom_sites_solution_secondary     difmap
_refine_ls_shift/su_max     0.000
_refine_ls_shift/su_mean     0.000
_refine_diff_density_max     0.313
_refine_diff_density_min     -0.241
_refine_ls_extinction_method     'SHELXL97 (Sheldrick, 2008)'
_refine_ls_extinction_coef     0.0079(9)
_refine_ls_extinction_expression
                                  'Fc^*^=kFc[1+0.001xFc^2^\l^3^/sin(2\q)]^-1/4^'
loop_
    _atom_type_symbol
    _atom_type_description
    _atom_type_scat_dispersion_real
    _atom_type_scat_dispersion_imag
    _atom_type_scat_source
    'C' 'C' 0.0181 0.0091
                         'International Tables Vol C Tables 4.2.6.8 and 6.1.1.4'
    'H' 'H' 0.0000 0.0000
                         'International Tables Vol C Tables 4.2.6.8 and 6.1.1.4'
    'F' 'F' 0.0727 0.0534
                         'International Tables Vol C Tables 4.2.6.8 and 6.1.1.4'
    'N' 'N' 0.0311 0.0180
                         'International Tables Vol C Tables 4.2.6.8 and 6.1.1.4'
_computing_data_collection     '<i>CAD-4 Software</i> (Enraf--Nonius, 1989)'
_computing_cell_refinement     '<i>CAD-4 Software</i> (Enraf--Nonius, 1989)'
_computing_data_reduction     'CORINC (Dr\"ager & Gattow, 1971)'
_computing_structure_solution     'SIR97 (Altomare <i>et al.</i>,  1999)'
_computing_structure_refinement     'SHELXL97 (Sheldrick, 2008)'
_computing_molecular_graphics     'PLATON (Spek, 2009)'
_computing_publication_material     'PLATON (Spek, 2009)'
loop_
    _atom_site_type_symbol
    _atom_site_label
    _atom_site_fract_x
    _atom_site_fract_y
    _atom_site_fract_z
    _atom_site_U_iso_or_equiv
    _atom_site_adp_type
    _atom_site_calc_flag
    _atom_site_refinement_flags
    _atom_site_occupancy
    _atom_site_disorder_assembly
    _atom_site_disorder_group
    C C1 0.71724(16) 0.38396(12) 0.46833(15) 0.0271(4) Uani d . 1 . .
    N N2 0.82823(14) 0.41887(10) 0.52355(13) 0.0300(4) Uani d . 1 . .
    C C3 0.81675(18) 0.44950(12) 0.64285(16) 0.0294(4) Uani d . 1 . .
    C C4 0.9322(2) 0.48632(15) 0.70813(17) 0.0383(4) Uani d . 1 . .
    H H4 1.0203 0.4880 0.6715 0.046 Uiso calc R 1 . .
    C C5 0.9135(2) 0.51935(15) 0.82524(18) 0.0430(5) Uani d . 1 . .
    H H5 0.9892 0.5436 0.8727 0.052 Uiso calc R 1 . .
    C C6 0.7806(2) 0.51712(15) 0.87511(18) 0.0422(5) Uani d . 1 . .
    H H6 0.7698 0.5425 0.9560 0.051 Uiso calc R 1 . .
    N N7 0.67047(17) 0.48270(12) 0.81831(14) 0.0385(4) Uani d . 1 . .
    C C8 0.68851(18) 0.44723(12) 0.70263(15) 0.0289(4) Uani d . 1 . .
    N N9 0.57616(14) 0.40774(11) 0.64607(13) 0.0297(4) Uani d . 1 . .
    C C10 0.58915(16) 0.37376(11) 0.53266(15) 0.0263(4) Uani d . 1 . .
    C C11 0.73166(16) 0.36165(12) 0.33454(15) 0.0277(4) Uani d . 1 . .
    C C12 0.64457(18) 0.40275(13) 0.24579(16) 0.0324(4) Uani d . 1 . .
    H H12 0.5701 0.4429 0.2695 0.039 Uiso calc R 1 . .
    C C13 0.6681(2) 0.38414(14) 0.12271(17) 0.0377(4) Uani d . 1 . .
    H H13 0.6082 0.4129 0.0629 0.045 Uiso calc R 1 . .
    N N14 0.77022(17) 0.32808(12) 0.08247(15) 0.0406(4) Uani d . 1 . .
    C C15 0.85276(19) 0.28932(14) 0.16925(18) 0.0370(4) Uani d . 1 . .
    H H15 0.9263 0.2494 0.1428 0.044 Uiso calc R 1 . .
    C C16 0.83866(17) 0.30326(13) 0.29441(17) 0.0322(4) Uani d . 1 . .
    H H16 0.9005 0.2737 0.3520 0.039 Uiso calc R 1 . .
    C C17 0.46722(16) 0.32309(12) 0.47894(15) 0.0270(4) Uani d . 1 . .
    C C18 0.48092(17) 0.24153(13) 0.40375(16) 0.0307(4) Uani d . 1 . .
    H H18 0.5702 0.2194 0.3830 0.037 Uiso calc R 1 . .
    C C19 0.36587(19) 0.19234(14) 0.35891(18) 0.0363(4) Uani d . 1 . .
    H H19 0.3750 0.1363 0.3086 0.044 Uiso calc R 1 . .
    C C20 0.23859(18) 0.22707(15) 0.3895(2) 0.0405(5) Uani d . 1 . .
    C C21 0.21958(18) 0.30696(14) 0.4637(2) 0.0404(5) Uani d . 1 . .
    H H21 0.1298 0.3289 0.4831 0.049 Uiso calc R 1 . .
    C C22 0.33549(17) 0.35415(13) 0.50905(17) 0.0329(4) Uani d . 1 . .
    H H22 0.3251 0.4087 0.5617 0.039 Uiso calc R 1 . .
    F F23 0.12564(12) 0.17883(11) 0.34584(16) 0.0658(5) Uani d . 1 . .
loop_
    _atom_site_aniso_label
    _atom_site_aniso_U_11
    _atom_site_aniso_U_22
    _atom_site_aniso_U_33
    _atom_site_aniso_U_12
    _atom_site_aniso_U_13
    _atom_site_aniso_U_23
    C1 0.0255(8) 0.0238(8) 0.0320(9) 0.0011(6) -0.0009(6) 0.0019(6)
    N2 0.0273(7) 0.0305(7) 0.0322(7) -0.0026(6) 0.0003(6) 0.0008(6)
    C3 0.0308(9) 0.0265(8) 0.0307(8) -0.0022(6) -0.0022(7) 0.0029(6)
    C4 0.0338(9) 0.0418(10) 0.0390(10) -0.0094(8) -0.0035(7) 0.0022(8)
    C5 0.0460(11) 0.0450(11) 0.0375(10) -0.0158(9) -0.0105(8) 0.0024(8)
    C6 0.0540(12) 0.0420(11) 0.0304(9) -0.0102(9) -0.0038(8) -0.0039(8)
    N7 0.0420(9) 0.0417(9) 0.0320(8) -0.0044(7) 0.0009(6) -0.0040(6)
    C8 0.0314(8) 0.0258(8) 0.0295(8) -0.0006(6) -0.0011(6) 0.0018(6)
    N9 0.0283(7) 0.0307(8) 0.0303(7) -0.0004(6) 0.0007(5) -0.0001(6)
    C10 0.0263(8) 0.0236(8) 0.0290(8) 0.0019(6) -0.0001(6) 0.0008(6)
    C11 0.0243(8) 0.0273(8) 0.0315(9) -0.0045(6) 0.0026(6) -0.0010(6)
    C12 0.0319(9) 0.0315(9) 0.0338(9) 0.0008(7) 0.0023(7) 0.0009(7)
    C13 0.0413(10) 0.0387(10) 0.0329(9) -0.0040(8) -0.0023(7) 0.0012(7)
    N14 0.0454(9) 0.0425(9) 0.0341(8) -0.0067(7) 0.0062(7) -0.0070(7)
    C15 0.0324(9) 0.0349(9) 0.0441(10) -0.0043(7) 0.0090(8) -0.0096(8)
    C16 0.0254(8) 0.0327(9) 0.0384(9) -0.0022(7) 0.0012(7) -0.0041(7)
    C17 0.0246(8) 0.0279(8) 0.0283(8) -0.0010(6) 0.0000(6) 0.0035(6)
    C18 0.0251(8) 0.0315(9) 0.0356(9) -0.0002(7) 0.0010(6) -0.0007(7)
    C19 0.0341(9) 0.0330(9) 0.0418(10) -0.0029(7) -0.0028(7) -0.0063(7)
    C20 0.0263(9) 0.0387(10) 0.0561(12) -0.0063(7) -0.0085(8) -0.0023(9)
    C21 0.0235(9) 0.0386(10) 0.0593(12) 0.0021(7) 0.0004(8) -0.0008(9)
    C22 0.0285(9) 0.0295(9) 0.0407(9) 0.0020(7) 0.0024(7) -0.0014(7)
    F23 0.0305(6) 0.0594(9) 0.1070(12) -0.0084(6) -0.0157(7) -0.0256(8)
_geom_special_details
;
All e.s.d.'s (except the e.s.d. in the dihedral angle between two l.s. planes)
are estimated using the full covariance matrix. The cell e.s.d.'s are taken
into account individually in the estimation of e.s.d.'s in distances, angles
and torsion angles; correlations between e.s.d.'s in cell parameters are only
used when they are defined by crystal symmetry. An approximate (isotropic)
treatment of cell e.s.d.'s is used for estimating e.s.d.'s involving l.s.
planes.
;
loop_
    _geom_bond_atom_site_label_1
    _geom_bond_atom_site_label_2
    _geom_bond_site_symmetry_2
    _geom_bond_distance
    _geom_bond_publ_flag
    C1 N2 . 1.315(2) ?
    C1 C10 . 1.443(2) ?
    C1 C11 . 1.488(2) ?
    N2 C3 . 1.364(2) ?
    C3 C4 . 1.410(2) ?
    C3 C8 . 1.414(2) ?
    C4 C5 . 1.361(3) ?
    C4 H4 . 0.9500 ?
    C5 C6 . 1.409(3) ?
    C5 H5 . 0.9500 ?
    C6 N7 . 1.313(2) ?
    C6 H6 . 0.9500 ?
    N7 C8 . 1.358(2) ?
    C8 N9 . 1.356(2) ?
    N9 C10 . 1.321(2) ?
    C10 C17 . 1.485(2) ?
    C11 C12 . 1.389(2) ?
    C11 C16 . 1.391(2) ?
    C12 C13 . 1.379(3) ?
    C12 H12 . 0.9500 ?
    C13 N14 . 1.336(3) ?
    C13 H13 . 0.9500 ?
    N14 C15 . 1.336(3) ?
    C15 C16 . 1.377(3) ?
    C15 H15 . 0.9500 ?
    C16 H16 . 0.9500 ?
    C17 C22 . 1.394(2) ?
    C17 C18 . 1.396(2) ?
    C18 C19 . 1.388(2) ?
    C18 H18 . 0.9500 ?
    C19 C20 . 1.372(3) ?
    C19 H19 . 0.9500 ?
    C20 F23 . 1.361(2) ?
    C20 C21 . 1.378(3) ?
    C21 C22 . 1.383(3) ?
    C21 H21 . 0.9500 ?
    C22 H22 . 0.9500 ?
loop_
    _geom_angle_atom_site_label_1
    _geom_angle_atom_site_label_2
    _geom_angle_atom_site_label_3
    _geom_angle_site_symmetry_1
    _geom_angle_site_symmetry_3
    _geom_angle
    _geom_angle_publ_flag
    N2 C1 C10 . . 121.60(15) ?
    N2 C1 C11 . . 115.28(14) ?
    C10 C1 C11 . . 123.03(14) ?
    C1 N2 C3 . . 117.59(14) ?
    N2 C3 C4 . . 120.53(16) ?
    N2 C3 C8 . . 120.86(15) ?
    C4 C3 C8 . . 118.60(16) ?
    C5 C4 C3 . . 117.99(17) ?
    C5 C4 H4 . . 121.0 ?
    C3 C4 H4 . . 121.0 ?
    C4 C5 C6 . . 119.12(17) ?
    C4 C5 H5 . . 120.4 ?
    C6 C5 H5 . . 120.4 ?
    N7 C6 C5 . . 125.01(18) ?
    N7 C6 H6 . . 117.5 ?
    C5 C6 H6 . . 117.5 ?
    C6 N7 C8 . . 116.37(16) ?
    N9 C8 N7 . . 116.40(15) ?
    N9 C8 C3 . . 120.75(15) ?
    N7 C8 C3 . . 122.84(16) ?
    C10 N9 C8 . . 118.18(14) ?
    N9 C10 C1 . . 120.67(15) ?
    N9 C10 C17 . . 116.22(14) ?
    C1 C10 C17 . . 123.09(14) ?
    C12 C11 C16 . . 118.06(16) ?
    C12 C11 C1 . . 121.39(15) ?
    C16 C11 C1 . . 120.45(15) ?
    C13 C12 C11 . . 118.80(17) ?
    C13 C12 H12 . . 120.6 ?
    C11 C12 H12 . . 120.6 ?
    N14 C13 C12 . . 123.97(18) ?
    N14 C13 H13 . . 118.0 ?
    C12 C13 H13 . . 118.0 ?
    C15 N14 C13 . . 116.28(16) ?
    N14 C15 C16 . . 124.50(17) ?
    N14 C15 H15 . . 117.7 ?
    C16 C15 H15 . . 117.7 ?
    C15 C16 C11 . . 118.40(17) ?
    C15 C16 H16 . . 120.8 ?
    C11 C16 H16 . . 120.8 ?
    C22 C17 C18 . . 118.76(15) ?
    C22 C17 C10 . . 119.57(15) ?
    C18 C17 C10 . . 121.58(15) ?
    C19 C18 C17 . . 120.87(16) ?
    C19 C18 H18 . . 119.6 ?
    C17 C18 H18 . . 119.6 ?
    C20 C19 C18 . . 117.97(17) ?
    C20 C19 H19 . . 121.0 ?
    C18 C19 H19 . . 121.0 ?
    F23 C20 C19 . . 118.07(18) ?
    F23 C20 C21 . . 118.54(17) ?
    C19 C20 C21 . . 123.38(17) ?
    C20 C21 C22 . . 117.80(17) ?
    C20 C21 H21 . . 121.1 ?
    C22 C21 H21 . . 121.1 ?
    C21 C22 C17 . . 121.19(17) ?
    C21 C22 H22 . . 119.4 ?
    C17 C22 H22 . . 119.4 ?
loop_
    _geom_torsion_atom_site_label_1
    _geom_torsion_atom_site_label_2
    _geom_torsion_atom_site_label_3
    _geom_torsion_atom_site_label_4
    _geom_torsion_site_symmetry_1
    _geom_torsion_site_symmetry_2
    _geom_torsion_site_symmetry_3
    _geom_torsion_site_symmetry_4
    _geom_torsion
    _geom_torsion_publ_flag
    C10 C1 N2 C3 . . . . -2.9(2) ?
    C11 C1 N2 C3 . . . . 173.66(14) ?
    C1 N2 C3 C4 . . . . 179.03(16) ?
    C1 N2 C3 C8 . . . . -2.5(2) ?
    N2 C3 C4 C5 . . . . 177.47(17) ?
    C8 C3 C4 C5 . . . . -1.0(3) ?
    C3 C4 C5 C6 . . . . -1.2(3) ?
    C4 C5 C6 N7 . . . . 1.9(3) ?
    C5 C6 N7 C8 . . . . -0.2(3) ?
    C6 N7 C8 N9 . . . . 177.15(16) ?
    C6 N7 C8 C3 . . . . -2.2(3) ?
    N2 C3 C8 N9 . . . . 5.1(2) ?
    C4 C3 C8 N9 . . . . -176.46(16) ?
    N2 C3 C8 N7 . . . . -175.65(16) ?
    C4 C3 C8 N7 . . . . 2.8(3) ?
    N7 C8 N9 C10 . . . . 179.00(15) ?
    C3 C8 N9 C10 . . . . -1.7(2) ?
    C8 N9 C10 C1 . . . . -3.8(2) ?
    C8 N9 C10 C17 . . . . 174.53(14) ?
    N2 C1 C10 N9 . . . . 6.4(2) ?
    C11 C1 C10 N9 . . . . -169.95(15) ?
    N2 C1 C10 C17 . . . . -171.78(15) ?
    C11 C1 C10 C17 . . . . 11.9(2) ?
    N2 C1 C11 C12 . . . . -123.57(17) ?
    C10 C1 C11 C12 . . . . 53.0(2) ?
    N2 C1 C11 C16 . . . . 52.5(2) ?
    C10 C1 C11 C16 . . . . -130.92(17) ?
    C16 C11 C12 C13 . . . . -0.2(2) ?
    C1 C11 C12 C13 . . . . 176.03(16) ?
    C11 C12 C13 N14 . . . . 0.3(3) ?
    C12 C13 N14 C15 . . . . -0.3(3) ?
    C13 N14 C15 C16 . . . . 0.2(3) ?
    N14 C15 C16 C11 . . . . -0.1(3) ?
    C12 C11 C16 C15 . . . . 0.1(2) ?
    C1 C11 C16 C15 . . . . -176.17(15) ?
    N9 C10 C17 C22 . . . . 34.0(2) ?
    C1 C10 C17 C22 . . . . -147.77(17) ?
    N9 C10 C17 C18 . . . . -142.59(16) ?
    C1 C10 C17 C18 . . . . 35.6(2) ?
    C22 C17 C18 C19 . . . . 0.4(3) ?
    C10 C17 C18 C19 . . . . 177.00(16) ?
    C17 C18 C19 C20 . . . . 0.8(3) ?
    C18 C19 C20 F23 . . . . -179.86(17) ?
    C18 C19 C20 C21 . . . . -1.1(3) ?
    F23 C20 C21 C22 . . . . 178.90(18) ?
    C19 C20 C21 C22 . . . . 0.1(3) ?
    C20 C21 C22 C17 . . . . 1.1(3) ?
    C18 C17 C22 C21 . . . . -1.4(3) ?
    C10 C17 C22 C21 . . . . -178.07(16) ?
data_global
_journal_date_recd_electronic     2009-09-16
_journal_date_accepted     2009-09-19
_journal_name_full     'Acta Crystallographica, Section E'
_journal_year     2009
_journal_volume     65
_journal_issue     10
_journal_page_first     o2546
_journal_page_last     o2546
_journal_paper_category     QO
_journal_coeditor_code     BT5066
_publ_contact_author_name     'Stefan Laufer'
_publ_contact_author_address
;
Institute of Pharmacy
Department of Pharmaceutical and Medicinal Chemistry
Eberhard-Karls-University T\"ubingen
Auf der Morgenstelle 8
72076 T\"ubingen
Germany
;
_publ_contact_author_email     'stefan.laufer@uni-tuebingen.de'
_publ_contact_author_fax     '+4970715037'
_publ_contact_author_phone     '+49707172459'
_publ_section_title
;
3-(4-Fluorophenyl)-2-(4-pyridyl)pyrido[2,3-<i>b</i>]pyrazine
;
loop_
    _publ_author_name
    _publ_author_address
    'Koch, Pierre'
;
Institute of Pharmacy
Department of Pharmaceutical and Medicinal Chemistry
Eberhard-Karls-University T\"ubingen
Auf der Morgenstelle 8
72076 T\"ubingen
Germany
;
    'Schollmeyer, Dieter'
;
Department of Organic Chemistry
Johannes Gutenberg-University Mainz
Duesbergweg 10-14
D-55099 Mainz
Germany
;
    'Laufer, Stefan'
;
Institute of Pharmacy
Department of Pharmaceutical and Medicinal Chemistry
Eberhard-Karls-University T\"ubingen
Auf der Morgenstelle 8
72076 T\"ubingen
Germany
;
