# Supplementary material for: 3-(4-Fluoro­phen­yl)-2-(4-pyrid­yl)pyrido[2,3-b]pyrazine
Source: Acta Crystallogr Sect E Struct Rep Online. 2009 Sep 26;65(Pt 10):o2546. doi: 10.1107/S1600536809037970 (PMC2970414; doi:10.1107/S1600536809037970)
Supplement: Supplementary file 2 [file e-65-o2546-Isup2.hkl]

# 
# h,k,l, Fc-squared, Fo-squared, sigma(Fo-squared) and status flag 
# 
data_I
_shelx_title ' pk03166a in P21/c' 
_shelx_refln_list_code          4 
_shelx_F_calc_maximum      179.89 
_exptl_crystal_F_000       624.00 
_reflns_d_resolution_high  0.8205 
 
loop_ 
 _symmetry_equiv_pos_as_xyz 
 'x, y, z' 
 '-x, y+1/2, -z+1/2' 
 '-x, -y, -z' 
 'x, -y-1/2, z-1/2' 
 
_cell_length_a     9.7163 
_cell_length_b    13.7937 
_cell_length_c    10.8164 
_cell_angle_alpha  90.000 
_cell_angle_beta   90.994 
_cell_angle_gamma  90.000 
 
_shelx_F_squared_multiplier     1.000 
 
loop_ 
 _refln_index_h 
 _refln_index_k 
 _refln_index_l 
 _refln_F_squared_calc 
 _refln_F_squared_meas 
 _refln_F_squared_sigma 
 _refln_observed_status 
   1   0   0     1587.70     1652.38     45.12 o 
   2   0   0    14511.35    17585.86    131.57 o 
   3   0   0      670.86      703.84      8.31 o 
   4   0   0     1166.24     1220.04     17.10 o 
   5   0   0       51.18       55.96      1.32 o 
   6   0   0      216.33      207.29      8.06 o 
   7   0   0       54.60       49.49      1.39 o 
   8   0   0       14.23       15.63      0.45 o 
   9   0   0       69.11       68.70      3.65 o 
  10   0   0      111.96      107.73      5.62 o 
  11   0   0       37.77       39.84      2.59 o 
   1   1   0     2441.22     2401.96     75.87 o 
   2   1   0        2.64        0.86      0.16 o 
   3   1   0      162.54      177.16      2.42 o 
   4   1   0       50.60       53.71      0.67 o 
   5   1   0       75.49       92.08      1.05 o 
   6   1   0        2.49       10.65      4.78 o 
   7   1   0       60.79       63.00      2.34 o 
   8   1   0     1582.07     1532.99     83.03 o 
   9   1   0      414.56      408.02     17.37 o 
  10   1   0       37.17       37.66      2.79 o 
  11   1   0      254.79      261.28     21.92 o 
   0   2   0       51.30       58.74      0.74 o 
   1   2   0      595.67      535.03      9.00 o 
   2   2   0        8.91        6.86      0.28 o 
   3   2   0     5219.84     5362.02    208.72 o 
   4   2   0      140.35      198.35     31.38 o 
   5   2   0        3.90        1.84      0.15 o 
   6   2   0        0.02        0.89      0.33 o 
   7   2   0       42.63       48.37      2.23 o 
   8   2   0     1494.46     1481.37     72.08 o 
   9   2   0        8.13       10.94      2.89 o 
  10   2   0      126.78      120.38      7.71 o 
  11   2   0       51.52       49.72      3.63 o 
   1   3   0    14626.12    16796.20    346.09 o 
   2   3   0     5295.24     5546.34     98.83 o 
   3   3   0        0.13        2.26      1.16 o 
   4   3   0      203.62      210.75      1.88 o 
   5   3   0       67.69       81.65      1.31 o 
   6   3   0        1.59        5.96      1.52 o 
   7   3   0       99.33       95.15      5.42 o 
   8   3   0        0.15        0.28      1.06 o 
   9   3   0       19.28       25.80      8.99 o 
  10   3   0       11.64       12.66      1.36 o 
  11   3   0        0.60        0.38      0.21 o 
   0   4   0       86.24      100.95      1.32 o 
   1   4   0     4798.96     5106.29     86.54 o 
   2   4   0      780.92      760.67     11.81 o 
   3   4   0     1558.62     1601.03     19.72 o 
   4   4   0      388.08      392.63      4.21 o 
   5   4   0      101.27      104.90      1.39 o 
   6   4   0        3.47        2.61      0.56 o 
   7   4   0      828.58      802.46     33.61 o 
   8   4   0        1.00        1.44      0.49 o 
   9   4   0        8.26       11.20      0.64 o 
  10   4   0        3.35        3.75      0.24 o 
  11   4   0       26.42       29.48      1.98 o 
   1   5   0      268.33      254.95      8.17 o 
   2   5   0       80.30       79.92      1.20 o 
   3   5   0     1529.41     1502.66     19.87 o 
   4   5   0       16.84       20.19      2.26 o 
   5   5   0     2301.33     2354.02     28.89 o 
   6   5   0       39.88       37.81      0.73 o 
   7   5   0      840.26      835.78     12.62 o 
   8   5   0        0.71        0.59      0.32 o 
   9   5   0       30.36       33.53      1.56 o 
  10   5   0       12.77       11.16      0.34 o 
  11   5   0        3.80        4.86      0.22 o 
   0   6   0     1246.48     1412.29     25.85 o 
   1   6   0     1395.70     1425.48     66.21 o 
   2   6   0      199.57      194.34      5.11 o 
   3   6   0        0.82        3.64      1.69 o 
   4   6   0        4.83        9.52      1.53 o 
   5   6   0      228.78      210.62      2.10 o 
   6   6   0      111.96      112.91      2.93 o 
   7   6   0      179.98      175.11      7.26 o 
   8   6   0       60.02       63.49      1.06 o 
   9   6   0      152.56      146.94     10.77 o 
  10   6   0       18.78       21.40      5.61 o 
  11   6   0       10.72       10.06      0.82 o 
   1   7   0      994.54     1046.31     26.34 o 
   2   7   0      273.94      313.14     14.68 o 
   3   7   0     1239.95     1317.14     18.21 o 
   4   7   0        1.93        2.21      0.21 o 
   5   7   0       18.72       21.49      0.82 o 
   6   7   0       80.40       82.45      3.77 o 
   7   7   0      280.71      291.14     12.26 o 
   8   7   0        2.90        2.46      0.48 o 
   9   7   0       13.41       14.11      0.64 o 
  10   7   0       13.29       10.11      1.62 o 
   0   8   0       46.34       55.05      1.12 o 
   1   8   0      474.78      502.15      4.12 o 
   2   8   0      146.99      155.99      5.34 o 
   3   8   0     1904.44     2029.01     52.57 o 
   4   8   0      234.27      232.04      2.30 o 
   5   8   0      329.90      322.78     11.43 o 
   6   8   0      316.70      317.17      6.06 o 
   7   8   0       31.75       31.10      1.40 o 
   8   8   0        9.08        8.12      0.33 o 
   9   8   0       14.61       14.94      0.39 o 
  10   8   0        9.59        9.67      0.28 o 
   1   9   0        3.76       44.52     41.13 o 
   2   9   0      204.93      230.69      2.82 o 
   3   9   0       26.02       26.43      2.18 o 
   4   9   0      480.81      496.87      8.71 o 
   5   9   0      114.58      111.11      5.50 o 
   6   9   0        7.91        7.90      0.35 o 
   7   9   0      116.35      113.61      4.44 o 
   8   9   0        0.02        1.07      0.99 o 
   9   9   0        0.77        0.96      0.27 o 
  10   9   0        1.95        1.63      0.15 o 
   0  10   0      634.25      654.54      7.60 o 
   1  10   0       31.77       33.76      0.69 o 
   2  10   0        0.02        3.05      1.73 o 
   3  10   0        3.88        5.24      0.30 o 
   4  10   0      481.66      476.17     15.07 o 
   5  10   0      118.67      123.53      1.59 o 
   6  10   0        9.31       10.20      0.62 o 
   7  10   0        4.05        3.64      0.34 o 
   8  10   0        1.29        1.33      0.20 o 
   9  10   0        0.00        0.68      0.16 o 
   1  11   0       55.05       57.32      0.98 o 
   2  11   0      221.85      237.05      6.20 o 
   3  11   0      188.14      206.25      3.47 o 
   4  11   0       85.53       87.10      3.16 o 
   5  11   0      102.23       90.61      3.50 o 
   6  11   0      226.84      208.44     12.86 o 
   7  11   0      131.11      116.59      6.00 o 
   8  11   0       49.60       51.19      2.37 o 
   0  12   0        1.50        1.62      0.35 o 
   1  12   0        1.27        7.43      3.59 o 
   2  12   0      271.30      273.91     10.68 o 
   3  12   0      145.55      154.70      4.89 o 
   4  12   0       13.54       14.82      1.16 o 
   5  12   0        0.01       -0.15      0.29 o 
   6  12   0        1.30        1.48      0.24 o 
   7  12   0      120.98      107.90      6.00 o 
   8  12   0        1.86        2.53      0.30 o 
   1  13   0       66.79       64.88      1.23 o 
   2  13   0      190.96      199.88      3.90 o 
   3  13   0        0.69        0.73      0.27 o 
   4  13   0       82.82       83.47      2.80 o 
   5  13   0        5.98        7.48      0.48 o 
   6  13   0      232.75      223.04      9.73 o 
   7  13   0        2.08        1.11      0.28 o 
   0  14   0       73.95       75.57      1.63 o 
   1  14   0       77.05       71.88      1.12 o 
   2  14   0       30.69       33.12      0.67 o 
   3  14   0        6.64        7.32      0.43 o 
   4  14   0        9.91       10.09      0.70 o 
   5  14   0        9.54       12.07      1.76 o 
   6  14   0        0.28        0.20      0.17 o 
   1  15   0       33.93       28.55      0.55 o 
   2  15   0       26.23       24.86      0.95 o 
   3  15   0      152.05      152.04      3.08 o 
   4  15   0       64.74       61.26      2.36 o 
   5  15   0        0.02        0.38      0.50 o 
   0  16   0       70.68       65.66      1.32 o 
   1  16   0       10.71        9.84      0.30 o 
   2  16   0        0.37        0.55      0.26 o 
   3  16   0        2.39        3.23      0.20 o 
 -11   1   1       50.59       49.64      1.16 o 
 -10   1   1        0.01        0.47      0.27 o 
  -9   1   1      123.54      115.28      2.13 o 
  -8   1   1      112.38       97.22      1.92 o 
  -7   1   1       13.92       19.24      0.61 o 
  -6   1   1        3.94        3.11      0.31 o 
  -5   1   1      112.70      138.10      1.99 o 
  -4   1   1       21.58       20.31      0.55 o 
  -3   1   1     1067.18     1153.82     20.18 o 
  -2   1   1      301.95      294.64      3.22 o 
  -1   1   1     2814.03     2747.77     32.87 o 
   0   1   1     2613.60     1268.12     16.65 o 
   1   1   1        0.69        3.11      0.11 o 
   2   1   1      322.44      327.25      3.55 o 
   3   1   1        5.36        9.04      0.26 o 
   4   1   1       59.79       59.91      1.03 o 
   5   1   1      935.18      976.31     10.49 o 
   6   1   1       99.78       92.48      1.63 o 
   7   1   1     1077.05     1077.43     11.88 o 
   8   1   1      482.60      508.20      6.28 o 
   9   1   1     1576.13     1699.82     18.34 o 
  10   1   1       30.32       34.39      1.08 o 
  11   1   1       14.27       12.32      0.49 o 
 -11   2   1       40.18       36.87      0.96 o 
 -10   2   1        3.76        3.46      0.37 o 
  -9   2   1       38.20       38.45      1.17 o 
  -8   2   1      736.98      700.15      8.22 o 
  -7   2   1       26.40       35.40      0.99 o 
  -6   2   1      252.82      249.99      3.33 o 
  -5   2   1       22.33       32.56      0.79 o 
  -4   2   1     1858.16     1829.49     31.10 o 
  -3   2   1      109.02      101.95      1.40 o 
  -2   2   1     2914.73     3010.58     38.85 o 
  -1   2   1      515.35      443.41      8.96 o 
   0   2   1       48.68       46.96      0.65 o 
   1   2   1     1479.71     1416.54     20.11 o 
   2   2   1      253.62      253.18      2.84 o 
   3   2   1      901.28      894.47     17.66 o 
   4   2   1        1.88        4.78      0.24 o 
   5   2   1        5.92        7.49      0.33 o 
   6   2   1       50.05       46.47      1.08 o 
   7   2   1      565.50      553.40      6.60 o 
   8   2   1     1590.54     1685.25     18.14 o 
   9   2   1      198.50      208.23      3.20 o 
  10   2   1      329.38      350.99      4.60 o 
  11   2   1       55.50       58.51      1.25 o 
 -11   3   1       28.69       30.72      0.86 o 
 -10   3   1        1.15        0.76      0.29 o 
  -9   3   1       64.30       58.90      1.44 o 
  -8   3   1      261.90      244.61      3.56 o 
  -7   3   1        1.35        2.52      0.33 o 
  -6   3   1       79.39       81.45      1.54 o 
  -5   3   1      665.02      747.17      8.25 o 
  -4   3   1     2011.11     2110.44     35.18 o 
  -3   3   1      364.37      367.15      4.14 o 
  -2   3   1     1290.63     1312.54     21.66 o 
  -1   3   1    10732.61    11300.70    124.18 o 
   0   3   1     1487.36     1494.23     21.82 o 
   1   3   1    32361.37    39904.02    414.93 o 
   2   3   1     1323.07     1239.22     20.92 o 
   3   3   1        8.40        7.52      0.27 o 
   4   3   1       57.97       65.38      1.14 o 
   5   3   1      410.46      391.69      4.67 o 
   6   3   1        2.47        2.49      0.26 o 
   7   3   1        0.34        1.30      0.32 o 
   8   3   1       29.09       28.57      0.82 o 
   9   3   1       12.62       12.90      0.58 o 
  10   3   1       26.20       28.26      0.77 o 
  11   3   1       64.18       59.22      1.23 o 
 -11   4   1       17.01       19.73      0.56 o 
 -10   4   1        0.00        0.25      0.35 o 
  -9   4   1      294.30      271.43      3.84 o 
  -8   4   1      870.07      822.05      9.49 o 
  -7   4   1      930.63      867.83      9.84 o 
  -6   4   1      343.97      331.44      4.24 o 
  -5   4   1      742.72      757.91      8.41 o 
  -4   4   1      404.96      433.48      5.00 o 
  -3   4   1     1476.64     1541.80     27.36 o 
  -2   4   1       83.04       70.66      1.08 o 
  -1   4   1     3352.08     3439.65     45.04 o 
   0   4   1      839.27      895.55     16.58 o 
   1   4   1     2139.05     2348.14     33.38 o 
   2   4   1     1885.28     1860.38     29.37 o 
   3   4   1        3.55        1.89      0.19 o 
   4   4   1     2919.92     3125.69     47.92 o 
   5   4   1       60.41       71.58      1.35 o 
   6   4   1       15.01       16.28      0.55 o 
   7   4   1       23.86       23.28      0.72 o 
   8   4   1      344.19      350.21      4.67 o 
   9   4   1        1.41        1.80      0.35 o 
  10   4   1        1.78        2.55      0.35 o 
  11   4   1        9.97       10.90      0.43 o 
 -11   5   1        0.01        0.65      0.22 o 
 -10   5   1       15.28       14.84      0.55 o 
  -9   5   1      209.48      190.40      2.96 o 
  -8   5   1      272.11      285.99      4.01 o 
  -7   5   1      483.03      459.76      5.75 o 
  -6   5   1       37.75       31.15      0.95 o 
  -5   5   1      284.08      292.90      3.77 o 
  -4   5   1     1166.88     1148.76     12.26 o 
  -3   5   1      314.23      285.68      3.46 o 
  -2   5   1     3561.45     3554.99     49.74 o 
  -1   5   1       13.89       14.84      0.44 o 
   0   5   1     5521.12     6057.57     74.29 o 
   1   5   1        0.57        2.28      0.18 o 
   2   5   1       12.79       11.19      0.34 o 
   3   5   1       46.60       50.06      0.98 o 
   4   5   1     3599.90     3824.73     57.34 o 
   5   5   1       32.38       29.84      0.86 o 
   6   5   1      581.59      532.33      6.36 o 
   7   5   1       26.49       29.21      0.80 o 
   8   5   1      567.57      554.37      6.79 o 
   9   5   1        5.96        6.37      0.43 o 
  10   5   1       39.24       45.76      1.14 o 
  11   5   1        0.01        0.66      0.23 o 
 -11   6   1        0.57        1.09      0.21 o 
 -10   6   1        0.37        0.69      0.26 o 
  -9   6   1       37.05       34.34      1.07 o 
  -8   6   1      258.51      238.49      3.51 o 
  -7   6   1        0.07        0.76      0.33 o 
  -6   6   1      277.03      280.96      3.83 o 
  -5   6   1     1430.04     1458.94     15.61 o 
  -4   6   1      323.30      314.90      3.95 o 
  -3   6   1     1683.86     1741.00     32.73 o 
  -2   6   1      144.71      150.64      2.08 o 
  -1   6   1      202.51      235.86      2.91 o 
   0   6   1     1100.84     1336.84     25.17 o 
   1   6   1      688.64      722.62      7.82 o 
   2   6   1     1193.88     1327.72     13.95 o 
   3   6   1     1395.57     1448.34     29.18 o 
   4   6   1       90.12       91.27      1.59 o 
   5   6   1        7.99        9.49      0.44 o 
   6   6   1        0.83        2.00      0.32 o 
   7   6   1      295.22      277.83      3.90 o 
   8   6   1      198.07      195.95      3.05 o 
   9   6   1        6.37        6.22      0.44 o 
  10   6   1        0.04        1.53      0.28 o 
  11   6   1       65.05       76.17      1.28 o 
 -10   7   1        3.34        2.87      0.32 o 
  -9   7   1       72.66       63.43      1.43 o 
  -8   7   1      373.66      347.58      4.65 o 
  -7   7   1       21.73       23.78      0.77 o 
  -6   7   1      241.88      229.15      3.34 o 
  -5   7   1        2.52       69.37      1.46 o 
  -4   7   1       11.36       19.97      0.60 o 
  -3   7   1        2.05        3.89      0.30 o 
  -2   7   1       58.68       63.29      1.20 o 
  -1   7   1      990.57     1052.53     11.25 o 
   0   7   1        0.21       43.90      0.93 o 
   1   7   1       31.76       43.01      0.92 o 
   2   7   1      839.78      915.24      9.92 o 
   3   7   1     1675.56     1877.26     36.19 o 
   4   7   1       32.49       28.58      0.88 o 
   5   7   1      475.96      498.54      6.03 o 
   6   7   1        0.37        0.93      0.30 o 
   7   7   1        5.99        6.83      0.49 o 
   8   7   1        5.36        4.95      0.44 o 
   9   7   1       26.16       29.44      0.79 o 
  10   7   1       32.59       27.43      0.83 o 
 -10   8   1       13.35       15.58      0.49 o 
  -9   8   1       28.50       24.13      0.69 o 
  -8   8   1        5.09        8.12      0.47 o 
  -7   8   1       51.47       46.91      1.27 o 
  -6   8   1      862.65      801.23      9.25 o 
  -5   8   1      155.35      147.43      2.43 o 
  -4   8   1      337.42      337.55      4.36 o 
  -3   8   1      172.65      170.64      2.53 o 
  -2   8   1       91.98       92.34      1.61 o 
  -1   8   1       16.70       21.92      0.59 o 
   0   8   1       98.20       95.17      1.60 o 
   1   8   1      478.16      534.24      6.16 o 
   2   8   1      458.27      507.33      5.94 o 
   3   8   1       56.28       72.02      1.44 o 
   4   8   1      940.92      930.35     10.37 o 
   5   8   1       17.00       21.22      0.70 o 
   6   8   1      618.16      630.05      7.53 o 
   7   8   1       44.02       36.13      1.12 o 
   8   8   1       47.92       38.93      1.12 o 
   9   8   1        0.04        0.53      0.28 o 
  10   8   1       30.28       28.38      0.78 o 
  -9   9   1        2.70        2.76      0.30 o 
  -8   9   1       35.45       34.91      1.05 o 
  -7   9   1      504.11      493.48      6.14 o 
  -6   9   1      408.84      389.39      5.09 o 
  -5   9   1       68.20       80.89      1.71 o 
  -4   9   1        0.95        1.17      0.33 o 
  -3   9   1       67.19       68.62      1.45 o 
  -2   9   1       82.76       94.02      1.72 o 
  -1   9   1      255.56      310.81      4.00 o 
   0   9   1       68.13       90.65      1.64 o 
   1   9   1        8.40       14.64      0.52 o 
   2   9   1       81.01       87.12      1.64 o 
   3   9   1      379.67      416.28      5.19 o 
   4   9   1       30.44       29.21      0.81 o 
   5   9   1      201.72      197.07      3.03 o 
   6   9   1      210.35      208.04      3.19 o 
   7   9   1        1.79        2.20      0.34 o 
   8   9   1       10.88       11.12      0.50 o 
   9   9   1       78.83       75.61      1.46 o 
  -9  10   1        2.78        3.31      0.27 o 
  -8  10   1       74.59       72.19      1.48 o 
  -7  10   1      410.06      375.40      4.88 o 
  -6  10   1        1.67        3.52      0.41 o 
  -5  10   1     1427.01     1391.85     15.24 o 
  -4  10   1       34.62       34.35      0.90 o 
  -3  10   1       28.27       32.52      1.01 o 
  -2  10   1        9.95       14.57      0.56 o 
  -1  10   1        3.62       12.25      0.51 o 
   0  10   1       89.48       88.76      1.71 o 
   1  10   1      324.26      353.22      4.56 o 
   2  10   1      102.42      117.70      2.08 o 
   3  10   1      276.06      291.11      3.98 o 
   4  10   1      321.44      335.32      4.50 o 
   5  10   1      649.06      671.36      7.98 o 
   6  10   1        0.15        0.81      0.28 o 
   7  10   1        0.01       -0.05      0.40 o 
   8  10   1        1.80        1.59      0.29 o 
   9  10   1        2.03        0.99      0.22 o 
  -8  11   1        3.02        4.23      0.35 o 
  -7  11   1       18.11       15.68      0.57 o 
  -6  11   1       18.29       16.41      0.65 o 
  -5  11   1      359.34      336.23      4.54 o 
  -4  11   1      132.76      140.27      2.44 o 
  -3  11   1      201.03      203.63      3.12 o 
  -2  11   1      144.54      145.47      2.45 o 
  -1  11   1        3.84        2.65      0.34 o 
   0  11   1        4.87       14.91      0.59 o 
   1  11   1       45.73       51.41      1.30 o 
   2  11   1       72.90       75.32      1.64 o 
   3  11   1      314.50      322.52      4.39 o 
   4  11   1       95.50       91.68      1.88 o 
   5  11   1      456.44      460.96      5.83 o 
   6  11   1        3.99        3.42      0.40 o 
   7  11   1       22.70       17.42      0.63 o 
   8  11   1        0.07        0.03      0.31 o 
  -8  12   1       55.98       50.90      1.05 o 
  -7  12   1        6.46        5.12      0.38 o 
  -6  12   1       63.44       57.12      1.36 o 
  -5  12   1      131.19      125.43      2.23 o 
  -4  12   1       17.47       19.76      0.71 o 
  -3  12   1      257.06      259.02      3.73 o 
  -2  12   1       62.65       61.63      1.49 o 
  -1  12   1        4.81        5.72      0.44 o 
   0  12   1       44.40       48.68      1.30 o 
   1  12   1        6.04        6.91      0.46 o 
   2  12   1      106.08      101.92      1.98 o 
   3  12   1       13.38       12.84      0.62 o 
   4  12   1      198.15      217.92      3.28 o 
   5  12   1       20.38       20.57      0.72 o 
   6  12   1       33.66       29.49      0.80 o 
   7  12   1      117.98      126.48      2.06 o 
   8  12   1        4.51        4.93      0.31 o 
  -7  13   1       11.90        6.73      0.34 o 
  -6  13   1       66.53       61.05      1.32 o 
  -5  13   1       57.22       50.70      1.26 o 
  -4  13   1      271.07      273.89      3.83 o 
  -3  13   1        3.57        3.52      0.40 o 
  -2  13   1        4.35        5.72      0.47 o 
  -1  13   1        0.82        1.15      0.35 o 
   0  13   1       20.74       21.16      0.72 o 
   1  13   1       51.50       50.96      1.33 o 
   2  13   1        4.61        5.58      0.46 o 
   3  13   1      232.97      250.35      3.62 o 
   4  13   1      141.46      153.18      2.52 o 
   5  13   1      104.29      102.13      1.89 o 
   6  13   1       99.83      101.90      1.79 o 
   7  13   1        0.34        0.51      0.23 o 
  -6  14   1        5.47        4.64      0.31 o 
  -5  14   1        7.00        7.89      0.42 o 
  -4  14   1        4.81        4.84      0.42 o 
  -3  14   1       31.11       31.19      0.83 o 
  -2  14   1      182.51      175.78      2.77 o 
  -1  14   1        2.62        3.52      0.40 o 
   0  14   1        6.39        8.01      0.49 o 
   1  14   1        2.03        1.63      0.33 o 
   2  14   1       57.93       58.49      1.40 o 
   3  14   1        9.99       11.93      0.55 o 
   4  14   1       89.32       92.58      1.75 o 
   5  14   1       28.93       29.26      0.86 o 
   6  14   1       11.91       13.38      0.46 o 
  -5  15   1        1.12        1.00      0.24 o 
  -4  15   1        1.78        2.75      0.30 o 
  -3  15   1        1.00        1.57      0.32 o 
  -2  15   1       32.16       34.41      0.98 o 
  -1  15   1        3.64        4.83      0.41 o 
   0  15   1      116.60      123.56      2.11 o 
   1  15   1        0.23        0.21      0.27 o 
   2  15   1       87.35       84.80      1.64 o 
   3  15   1       12.54       13.90      0.53 o 
   4  15   1       44.80       42.56      1.01 o 
   5  15   1        7.78        6.47      0.34 o 
  -3  16   1      157.85      143.32      2.06 o 
  -2  16   1       65.39       57.15      1.16 o 
  -1  16   1       29.50       26.66      0.78 o 
   0  16   1       51.12       50.31      1.12 o 
   1  16   1       14.36       16.32      0.54 o 
   2  16   1       12.81       10.52      0.42 o 
   3  16   1       51.01       51.62      1.06 o 
 -11   0   2        9.16       10.67      0.44 o 
 -10   0   2        5.69        7.05      0.44 o 
  -9   0   2       18.97       17.70      0.64 o 
  -8   0   2       53.74       56.54      1.39 o 
  -7   0   2       10.99       11.51      0.52 o 
  -6   0   2       56.72       76.83      1.46 o 
  -5   0   2     1197.67     1289.30     13.65 o 
  -4   0   2     9633.08    10846.84    126.92 o 
  -3   0   2     6142.37     6566.34     78.99 o 
  -2   0   2      281.29      278.85      3.11 o 
  -1   0   2    19724.41    20388.35    215.28 o 
   0   0   2        4.90       24.11      0.41 o 
   1   0   2     1223.22     1272.65     18.82 o 
   2   0   2      239.81      234.49      2.67 o 
   3   0   2       29.80       28.28      0.60 o 
   4   0   2       25.80       35.41      0.76 o 
   5   0   2      147.28      171.96      2.38 o 
   6   0   2       35.95       45.01      1.06 o 
   7   0   2        7.95        9.40      0.47 o 
   8   0   2       35.11       36.89      0.98 o 
   9   0   2      159.88      154.92      2.61 o 
  10   0   2      305.18      308.99      4.16 o 
  11   0   2        1.98        2.19      0.28 o 
 -11   1   2        1.37        2.29      0.28 o 
 -10   1   2        9.67        7.56      0.45 o 
  -9   1   2       55.21       54.30      1.38 o 
  -8   1   2       57.13       76.09      1.65 o 
  -7   1   2      214.55      222.84      3.20 o 
  -6   1   2       23.85       34.74      0.92 o 
  -5   1   2      716.60      714.94      7.89 o 
  -4   1   2       52.31       59.30      1.06 o 
  -3   1   2      326.36      314.21      3.58 o 
  -2   1   2       34.65       51.91      0.80 o 
  -1   1   2      720.23      591.78     11.25 o 
   0   1   2     1595.86     1526.31     21.23 o 
   1   1   2     1971.78     2000.50     26.98 o 
   2   1   2       63.15       61.81      0.91 o 
   3   1   2      298.82      271.30      3.15 o 
   4   1   2      115.20      141.83      1.96 o 
   5   1   2      352.98      372.98      4.46 o 
   6   1   2        0.33        0.35      0.27 o 
   7   1   2      473.22      473.59      5.82 o 
   8   1   2     1573.58     1630.68     17.61 o 
   9   1   2      158.42      162.39      2.70 o 
  10   1   2        4.51        5.03      0.42 o 
  11   1   2       55.13       58.24      1.23 o 
 -11   2   2       84.00       89.64      1.59 o 
 -10   2   2       19.26       19.72      0.65 o 
  -9   2   2       36.91       34.22      0.91 o 
  -8   2   2      166.11      156.36      2.60 o 
  -7   2   2      102.31       99.55      1.86 o 
  -6   2   2       74.41       82.29      1.54 o 
  -5   2   2      429.74      503.02      5.78 o 
  -4   2   2      354.92      379.77      4.39 o 
  -3   2   2     1634.72     1553.98     26.32 o 
  -2   2   2       10.03        5.35      0.20 o 
  -1   2   2     8754.78     7962.57     90.10 o 
   0   2   2     4076.16     1960.32     27.27 o 
   1   2   2     1440.35     1317.32     20.43 o 
   2   2   2      626.84      549.25      5.88 o 
   3   2   2      612.82      621.71      6.71 o 
   4   2   2      553.20      553.36      6.15 o 
   5   2   2       86.83      104.18      1.68 o 
   6   2   2       88.59      101.04      1.77 o 
   7   2   2     1534.89     1563.15     16.80 o 
   8   2   2     1080.57     1112.83     12.41 o 
   9   2   2      983.97      987.34     11.17 o 
  10   2   2      132.54      135.86      2.29 o 
  11   2   2        3.55        3.43      0.33 o 
 -11   3   2        3.60        5.01      0.32 o 
 -10   3   2       24.72       29.40      0.80 o 
  -9   3   2       31.25       34.08      1.08 o 
  -8   3   2       53.47       47.47      1.29 o 
  -7   3   2       88.10       95.71      1.83 o 
  -6   3   2        8.69        7.47      0.39 o 
  -5   3   2      441.89      480.91      5.60 o 
  -4   3   2     1658.22     1772.27     31.89 o 
  -3   3   2      423.76      419.40      4.71 o 
  -2   3   2     2319.39     2236.25     33.01 o 
  -1   3   2      466.40      413.30      4.49 o 
   0   3   2    12142.20    12898.91    141.61 o 
   1   3   2     1835.60     1849.76     27.50 o 
   2   3   2     1806.72     1764.73     27.88 o 
   3   3   2      163.26      182.74      2.32 o 
   4   3   2     1032.07     1099.63     11.68 o 
   5   3   2       40.31       41.14      0.96 o 
   6   3   2       36.50       32.82      0.94 o 
   7   3   2       77.26       78.97      1.63 o 
   8   3   2      345.57      348.55      4.66 o 
   9   3   2       67.77       67.83      1.58 o 
  10   3   2      102.00      108.55      1.97 o 
  11   3   2       42.26       47.97      1.07 o 
 -11   4   2        1.05        1.71      0.26 o 
 -10   4   2      172.20      165.61      2.58 o 
  -9   4   2       77.30       75.55      1.65 o 
  -8   4   2       83.46       92.01      1.87 o 
  -7   4   2        8.29       14.25      0.58 o 
  -6   4   2       38.90       46.21      1.13 o 
  -5   4   2       25.32       30.79      0.84 o 
  -4   4   2      114.17      113.57      1.74 o 
  -3   4   2      227.45      251.01      3.07 o 
  -2   4   2      119.18      114.79      1.59 o 
  -1   4   2       47.35       39.94      0.74 o 
   0   4   2     4871.29     5192.62     64.21 o 
   1   4   2      872.44      806.77      8.52 o 
   2   4   2      642.93      646.25      6.97 o 
   3   4   2     1472.38     1448.51     27.10 o 
   4   4   2      345.45      404.73      4.75 o 
   5   4   2      676.49      724.83      8.12 o 
   6   4   2       80.55       80.26      1.58 o 
   7   4   2       42.73       44.41      1.20 o 
   8   4   2      422.22      414.34      5.34 o 
   9   4   2      215.50      213.68      3.23 o 
  10   4   2      297.80      297.21      3.96 o 
  11   4   2       43.88       55.67      1.13 o 
 -11   5   2       27.28       30.58      0.79 o 
 -10   5   2       14.28       14.69      0.54 o 
  -9   5   2        1.73        6.17      0.44 o 
  -8   5   2      126.56      121.04      2.21 o 
  -7   5   2      363.89      333.13      4.45 o 
  -6   5   2        0.18        0.77      0.26 o 
  -5   5   2       42.46       52.42      1.18 o 
  -4   5   2      500.77      470.18      5.47 o 
  -3   5   2      130.48      107.47      1.64 o 
  -2   5   2        1.47        3.07      0.23 o 
  -1   5   2      445.35      469.39      5.22 o 
   0   5   2     1105.50     1210.98     22.73 o 
   1   5   2     2512.88     2643.46     39.61 o 
   2   5   2      526.36      549.76      6.08 o 
   3   5   2       93.97      115.89      1.74 o 
   4   5   2      186.20      163.18      2.34 o 
   5   5   2       14.68       19.50      0.60 o 
   6   5   2        2.17        3.77      0.38 o 
   7   5   2       74.90       67.18      1.53 o 
   8   5   2        9.00        5.46      0.46 o 
   9   5   2      171.61      172.51      2.76 o 
  10   5   2       57.38       60.38      1.32 o 
  11   5   2      119.96      150.39      2.11 o 
 -10   6   2       11.37        8.71      0.40 o 
  -9   6   2       73.05       62.25      1.44 o 
  -8   6   2       15.80       12.93      0.59 o 
  -7   6   2       29.88       35.16      0.91 o 
  -6   6   2        1.79        0.85      0.28 o 
  -5   6   2      195.63      194.46      2.83 o 
  -4   6   2        3.72       10.46      0.43 o 
  -3   6   2       71.63       67.49      1.27 o 
  -2   6   2      388.15      397.35      4.64 o 
  -1   6   2      244.78      272.99      3.33 o 
   0   6   2       44.01       37.05      0.82 o 
   1   6   2     2637.56     2914.73     44.57 o 
   2   6   2      439.25      439.28      5.07 o 
   3   6   2      201.87      187.44      2.57 o 
   4   6   2      246.45      280.63      3.63 o 
   5   6   2        6.55       11.54      0.49 o 
   6   6   2        7.55        7.35      0.45 o 
   7   6   2      376.41      347.14      4.63 o 
   8   6   2       14.74       16.98      0.67 o 
   9   6   2      504.35      514.59      6.28 o 
  10   6   2        0.01        0.06      0.26 o 
 -10   7   2       67.90       58.67      1.22 o 
  -9   7   2        1.02        0.84      0.29 o 
  -8   7   2       72.64       74.53      1.66 o 
  -7   7   2      693.44      645.47      7.71 o 
  -6   7   2        0.21        0.27      0.28 o 
  -5   7   2       30.19       36.81      1.05 o 
  -4   7   2     2113.34     2187.27     22.91 o 
  -3   7   2       59.13       73.37      1.39 o 
  -2   7   2      104.34      116.26      1.82 o 
  -1   7   2       39.27       52.28      1.07 o 
   0   7   2       20.62       23.44      0.68 o 
   1   7   2     1362.51     1542.09     30.57 o 
   2   7   2      279.55      313.15      3.89 o 
   3   7   2      431.34      426.52      5.12 o 
   4   7   2     1258.66     1259.37     13.61 o 
   5   7   2       38.30       49.64      1.22 o 
   6   7   2      199.66      204.05      3.09 o 
   7   7   2        8.20        7.16      0.49 o 
   8   7   2       35.54       37.89      1.12 o 
   9   7   2      200.82      219.11      3.17 o 
  10   7   2        2.09        4.13      0.33 o 
 -10   8   2       15.72       12.19      0.44 o 
  -9   8   2       22.33       19.04      0.62 o 
  -8   8   2        0.10        0.96      0.33 o 
  -7   8   2      171.28      165.34      2.73 o 
  -6   8   2       37.72       32.01      0.88 o 
  -5   8   2       95.12       99.84      1.90 o 
  -4   8   2      217.14      195.59      2.90 o 
  -3   8   2        5.96        9.90      0.45 o 
  -2   8   2       76.06       74.35      1.44 o 
  -1   8   2      753.14      802.82      8.90 o 
   0   8   2        9.27       24.47      0.76 o 
   1   8   2     2302.90     2363.51     42.69 o 
   2   8   2      264.83      286.94      3.72 o 
   3   8   2      282.28      302.75      3.95 o 
   4   8   2      156.68      141.97      2.32 o 
   5   8   2        7.22       10.86      0.52 o 
   6   8   2       34.97       40.03      1.18 o 
   7   8   2      509.29      471.97      5.94 o 
   8   8   2        1.77        5.24      0.41 o 
   9   8   2       27.79       24.18      0.68 o 
  10   8   2       16.63       22.47      0.67 o 
  -9   9   2       15.19       14.60      0.51 o 
  -8   9   2        4.99        5.73      0.44 o 
  -7   9   2      311.34      306.88      4.22 o 
  -6   9   2        0.00        1.46      0.36 o 
  -5   9   2      102.64      101.05      1.95 o 
  -4   9   2      742.86      737.54      8.55 o 
  -3   9   2       53.03       53.71      1.27 o 
  -2   9   2        7.65        5.97      0.38 o 
  -1   9   2      226.95      240.74      3.31 o 
   0   9   2       13.12       14.48      0.53 o 
   1   9   2      505.29      515.45      6.13 o 
   2   9   2        8.31       11.01      0.50 o 
   3   9   2       35.94       34.28      1.02 o 
   4   9   2        0.06        0.10      0.35 o 
   5   9   2       13.73       15.10      0.62 o 
   6   9   2        5.65        5.24      0.46 o 
   7   9   2       13.92       13.24      0.58 o 
   8   9   2        0.00        0.59      0.25 o 
   9   9   2       25.20       28.33      0.84 o 
  -9  10   2       32.11       25.95      0.74 o 
  -8  10   2       24.38       25.21      0.71 o 
  -7  10   2      319.34      300.89      4.10 o 
  -6  10   2       48.22       45.79      1.24 o 
  -5  10   2        1.36        1.80      0.41 o 
  -4  10   2      242.54      227.93      3.37 o 
  -3  10   2      190.71      199.23      3.03 o 
  -2  10   2        0.35        1.60      0.32 o 
  -1  10   2        0.09        0.23      0.32 o 
   0  10   2      139.27      150.44      2.42 o 
   1  10   2        6.69        9.44      0.49 o 
   2  10   2      398.96      402.38      5.12 o 
   3  10   2       44.43       54.82      1.34 o 
   4  10   2      414.22      413.71      5.33 o 
   5  10   2        0.92        1.30      0.37 o 
   6  10   2       46.64       46.06      1.27 o 
   7  10   2       23.45       20.35      0.67 o 
   8  10   2        0.03        0.80      0.26 o 
   9  10   2        4.39        5.91      0.33 o 
  -8  11   2        4.90        6.01      0.36 o 
  -7  11   2       29.71       32.45      0.98 o 
  -6  11   2      161.25      163.60      2.65 o 
  -5  11   2        7.95        7.61      0.53 o 
  -4  11   2       56.84       55.72      1.41 o 
  -3  11   2       26.42       28.60      0.83 o 
  -2  11   2       10.06        9.92      0.53 o 
  -1  11   2        1.58        2.07      0.34 o 
   0  11   2       30.12       26.28      0.78 o 
   1  11   2       36.86       44.46      1.21 o 
   2  11   2      702.83      728.49      8.52 o 
   3  11   2      112.30      108.73      2.08 o 
   4  11   2       72.83       73.68      1.66 o 
   5  11   2      148.39      140.80      2.44 o 
   6  11   2       40.68       41.68      1.16 o 
   7  11   2        3.91        4.01      0.36 o 
   8  11   2        3.75        3.25      0.29 o 
  -8  12   2        2.72        2.79      0.27 o 
  -7  12   2       42.97       38.20      1.00 o 
  -6  12   2      415.55      426.04      5.30 o 
  -5  12   2      175.03      165.42      2.67 o 
  -4  12   2       47.32       46.04      1.27 o 
  -3  12   2      276.17      272.04      3.88 o 
  -2  12   2       44.03       49.86      1.31 o 
  -1  12   2       20.69       26.35      0.80 o 
   0  12   2       32.08       36.46      1.13 o 
   1  12   2       15.85       16.79      0.65 o 
   2  12   2        1.52        1.44      0.40 o 
   3  12   2      154.05      160.61      2.68 o 
   4  12   2        3.45        3.19      0.44 o 
   5  12   2       82.00       88.50      1.78 o 
   6  12   2       25.36       21.65      0.68 o 
   7  12   2       11.38       11.14      0.46 o 
   8  12   2        0.48        0.06      0.25 o 
  -7  13   2       13.74       12.44      0.43 o 
  -6  13   2      421.54      393.81      4.84 o 
  -5  13   2        0.26        1.08      0.30 o 
  -4  13   2      118.95      128.94      2.24 o 
  -3  13   2       57.88       54.63      1.37 o 
  -2  13   2       71.22       67.54      1.55 o 
  -1  13   2       61.43       55.90      1.40 o 
   0  13   2        0.83        0.67      0.36 o 
   1  13   2       11.38       11.61      0.54 o 
   2  13   2      260.16      266.00      3.80 o 
   3  13   2      250.20      245.25      3.57 o 
   4  13   2       44.75       46.21      1.24 o 
   5  13   2      137.52      149.18      2.40 o 
   6  13   2      216.60      216.14      2.99 o 
   7  13   2        4.72        4.74      0.30 o 
  -6  14   2       37.17       30.62      0.79 o 
  -5  14   2       51.85       45.41      1.09 o 
  -4  14   2      132.36      131.27      2.14 o 
  -3  14   2       32.47       38.64      1.09 o 
  -2  14   2       41.75       38.47      1.11 o 
  -1  14   2       78.89       77.80      1.65 o 
   0  14   2        7.66        8.46      0.50 o 
   1  14   2       39.28       40.35      1.12 o 
   2  14   2        4.77        4.65      0.41 o 
   3  14   2       20.09       22.63      0.70 o 
   4  14   2       98.54      105.88      1.88 o 
   5  14   2        8.52        7.92      0.43 o 
   6  14   2       36.39       33.90      0.83 o 
  -5  15   2        0.25        0.54      0.22 o 
  -4  15   2      133.46      126.40      1.96 o 
  -3  15   2       89.01       86.94      1.58 o 
  -2  15   2      256.04      255.52      3.47 o 
  -1  15   2        4.25        3.60      0.36 o 
   0  15   2       27.51       30.50      0.93 o 
   1  15   2       37.88       41.50      1.10 o 
   2  15   2        3.27        2.97      0.37 o 
   3  15   2       42.07       48.53      1.12 o 
   4  15   2       32.40       32.63      0.86 o 
   5  15   2        4.11        5.62      0.31 o 
  -3  16   2        4.85        5.46      0.33 o 
  -2  16   2       25.09       23.02      0.71 o 
  -1  16   2       77.28       71.41      1.34 o 
   0  16   2       33.09       38.05      0.93 o 
   1  16   2       13.77       13.78      0.48 o 
   2  16   2        0.25        0.33      0.23 o 
   3  16   2        3.96        4.10      0.29 o 
 -11   1   3        3.36        4.26      0.32 o 
 -10   1   3        0.02        0.37      0.31 o 
  -9   1   3       76.96       71.22      1.60 o 
  -8   1   3        6.67        4.76      0.40 o 
  -7   1   3       98.10       97.42      1.84 o 
  -6   1   3       31.84       26.42      0.82 o 
  -5   1   3       59.08       58.42      1.18 o 
  -4   1   3      549.60      576.83      6.42 o 
  -3   1   3        2.97        2.62      0.20 o 
  -2   1   3      768.33      684.12      7.28 o 
  -1   1   3        2.73        2.67      0.16 o 
   0   1   3     4396.72     4255.48     52.60 o 
   1   1   3       43.99       43.54      0.73 o 
   2   1   3      245.05      257.70      3.00 o 
   3   1   3      159.52      177.78      2.27 o 
   4   1   3     5011.07     5849.77     77.21 o 
   5   1   3      263.24      262.28      3.39 o 
   6   1   3      731.83      781.11      8.81 o 
   7   1   3       93.73       98.94      1.88 o 
   8   1   3      124.82      123.85      2.25 o 
   9   1   3      148.45      145.50      2.49 o 
  10   1   3        8.97       11.05      0.51 o 
  11   1   3        6.03        6.03      0.35 o 
 -11   2   3       17.23       13.96      0.48 o 
 -10   2   3       47.91       46.46      1.19 o 
  -9   2   3      203.75      198.64      3.06 o 
  -8   2   3      204.56      176.08      2.82 o 
  -7   2   3       83.54       91.07      1.77 o 
  -6   2   3      192.35      193.46      2.81 o 
  -5   2   3       44.62       53.70      1.12 o 
  -4   2   3     1100.29     1207.43     12.78 o 
  -3   2   3      604.73      540.35      5.96 o 
  -2   2   3      650.82      626.11      6.72 o 
  -1   2   3     2815.89     2497.11     35.28 o 
   0   2   3       41.62       39.45      0.69 o 
   1   2   3     1318.18     1345.96     22.51 o 
   2   2   3      651.44      665.29      7.13 o 
   3   2   3       24.14       21.26      0.57 o 
   4   2   3     1698.19     1854.19     33.55 o 
   5   2   3      425.58      467.03      5.50 o 
   6   2   3        6.16        4.10      0.33 o 
   7   2   3        0.50        1.06      0.29 o 
   8   2   3      105.76      109.91      2.09 o 
   9   2   3        6.21        9.18      0.52 o 
  10   2   3        0.35        1.63      0.31 o 
  11   2   3       22.48       23.13      0.70 o 
 -11   3   3       10.59        8.85      0.39 o 
 -10   3   3        4.59        4.08      0.37 o 
  -9   3   3      133.79      131.05      2.31 o 
  -8   3   3        3.38        1.03      0.36 o 
  -7   3   3       78.44       71.20      1.56 o 
  -6   3   3      233.66      245.68      3.39 o 
  -5   3   3        2.93        3.33      0.29 o 
  -4   3   3      730.43      753.56      8.26 o 
  -3   3   3     1859.41     1793.03     31.30 o 
  -2   3   3      111.51      105.19      1.49 o 
  -1   3   3       60.17       28.80      0.61 o 
   0   3   3     4675.36     3122.45     43.04 o 
   1   3   3     1089.07     1027.88     19.64 o 
   2   3   3       25.94       40.91      0.79 o 
   3   3   3      475.21      541.16      6.02 o 
   4   3   3      298.15      280.60      3.50 o 
   5   3   3       41.26       40.90      1.01 o 
   6   3   3       30.27       32.59      0.96 o 
   7   3   3      119.80      116.81      2.11 o 
   8   3   3      119.41      113.68      2.13 o 
   9   3   3        0.45        1.11      0.34 o 
  10   3   3       38.72       33.94      0.98 o 
  11   3   3       84.33       85.55      1.46 o 
 -11   4   3       18.80       28.03      0.76 o 
 -10   4   3       11.17       11.83      0.53 o 
  -9   4   3      494.69      462.41      5.80 o 
  -8   4   3      134.19      120.82      2.22 o 
  -7   4   3       49.19       56.07      1.37 o 
  -6   4   3       87.68       85.08      1.66 o 
  -5   4   3        3.71        7.63      0.37 o 
  -4   4   3       49.33       59.56      1.18 o 
  -3   4   3      395.84      391.11      4.56 o 
  -2   4   3        0.22        0.36      0.16 o 
  -1   4   3     1027.77      974.09     10.27 o 
   0   4   3       14.30       12.07      0.34 o 
   1   4   3     1704.25     1712.36     28.94 o 
   2   4   3      123.94      104.07      1.54 o 
   3   4   3      192.87      191.54      2.53 o 
   4   4   3      123.16      121.32      1.88 o 
   5   4   3     1099.66     1038.32     11.34 o 
   6   4   3        0.46        0.41      0.28 o 
   7   4   3       40.92       45.73      1.23 o 
   8   4   3       46.24       45.60      1.27 o 
   9   4   3      230.99      222.40      3.30 o 
  10   4   3       10.93       11.58      0.50 o 
  11   4   3        0.32        1.10      0.23 o 
 -11   5   3      103.71      104.22      1.60 o 
 -10   5   3       12.32       10.31      0.45 o 
  -9   5   3      368.08      321.89      4.32 o 
  -8   5   3       52.22       60.83      1.49 o 
  -7   5   3      149.08      135.31      2.34 o 
  -6   5   3        0.18        2.94      0.33 o 
  -5   5   3        4.53        6.01      0.37 o 
  -4   5   3       19.39       14.42      0.49 o 
  -3   5   3       61.95       70.68      1.28 o 
  -2   5   3       59.36       52.95      1.02 o 
  -1   5   3        2.88        5.18      0.27 o 
   0   5   3     2340.60     2421.22     38.20 o 
   1   5   3      471.10      540.56      6.01 o 
   2   5   3      126.83      141.20      2.00 o 
   3   5   3     1083.62     1122.46     12.00 o 
   4   5   3      109.38      120.57      1.92 o 
   5   5   3       39.32       41.69      1.07 o 
   6   5   3      414.25      402.64      5.11 o 
   7   5   3       18.84       21.61      0.72 o 
   8   5   3      252.60      228.81      3.41 o 
   9   5   3      231.07      237.93      3.42 o 
  10   5   3        1.21        1.46      0.30 o 
 -10   6   3        0.53        0.27      0.22 o 
  -9   6   3        0.27        0.16      0.40 o 
  -8   6   3       71.10       69.77      1.59 o 
  -7   6   3       28.76       35.11      1.09 o 
  -6   6   3        1.42        7.51      0.45 o 
  -5   6   3       91.67       88.34      1.69 o 
  -4   6   3       29.98       25.46      0.79 o 
  -3   6   3      222.15      224.26      3.00 o 
  -2   6   3      234.50      231.47      3.01 o 
  -1   6   3      906.32     1015.57     10.87 o 
   0   6   3        0.26        1.84      0.23 o 
   1   6   3     1299.12     1351.00     27.51 o 
   2   6   3       28.91       21.78      0.67 o 
   3   6   3        0.41        0.99      0.22 o 
   4   6   3       27.32       30.02      0.87 o 
   5   6   3        4.29        4.75      0.37 o 
   6   6   3      145.24      125.41      2.21 o 
   7   6   3        9.01       11.56      0.55 o 
   8   6   3        1.42        3.40      0.39 o 
   9   6   3      171.20      178.19      2.74 o 
  10   6   3       30.01       33.47      0.89 o 
 -10   7   3       11.11        5.79      0.32 o 
  -9   7   3       64.87       64.48      1.41 o 
  -8   7   3      170.77      153.06      2.55 o 
  -7   7   3       39.90       40.79      1.18 o 
  -6   7   3       38.22       32.42      0.87 o 
  -5   7   3      120.45       96.41      1.83 o 
  -4   7   3      112.25      112.20      1.95 o 
  -3   7   3      623.84      619.94      7.12 o 
  -2   7   3      216.94      241.63      3.20 o 
  -1   7   3      102.12      119.44      1.88 o 
   0   7   3      170.22      177.45      2.48 o 
   1   7   3     1185.37     1305.48     13.90 o 
   2   7   3       54.90       57.49      1.20 o 
   3   7   3      145.24      155.00      2.36 o 
   4   7   3      164.20      161.28      2.50 o 
   5   7   3       36.52       28.81      0.80 o 
   6   7   3       28.63       24.76      0.77 o 
   7   7   3       47.36       52.63      1.35 o 
   8   7   3      277.64      262.35      3.72 o 
   9   7   3      120.86      110.10      1.93 o 
  10   7   3       91.06      102.96      1.66 o 
 -10   8   3      189.23      181.77      2.44 o 
  -9   8   3       24.59       22.85      0.66 o 
  -8   8   3        6.66        6.27      0.44 o 
  -7   8   3        0.50        2.30      0.35 o 
  -6   8   3       61.30       51.14      1.36 o 
  -5   8   3        6.89        8.14      0.48 o 
  -4   8   3      146.90      141.88      2.35 o 
  -3   8   3       20.56       21.72      0.66 o 
  -2   8   3      216.77      223.20      3.10 o 
  -1   8   3      329.47      346.74      4.34 o 
   0   8   3     1111.07     1237.53     13.32 o 
   1   8   3     1101.07     1230.87     13.27 o 
   2   8   3      998.55     1026.43     11.26 o 
   3   8   3        0.13        1.97      0.32 o 
   4   8   3        2.05        2.45      0.32 o 
   5   8   3      206.28      199.42      3.05 o 
   6   8   3       27.58       26.25      0.80 o 
   7   8   3      200.89      186.47      2.94 o 
   8   8   3        4.84        3.82      0.37 o 
   9   8   3        1.89        1.99      0.29 o 
  10   8   3        2.90        2.13      0.26 o 
  -9   9   3        5.54        4.06      0.31 o 
  -8   9   3       40.49       45.28      1.16 o 
  -7   9   3       40.50       40.57      1.15 o 
  -6   9   3        0.23        1.05      0.33 o 
  -5   9   3       44.85       41.11      1.19 o 
  -4   9   3       48.63       51.86      1.32 o 
  -3   9   3       68.14       69.71      1.52 o 
  -2   9   3      407.59      430.95      5.35 o 
  -1   9   3       29.17       24.11      0.69 o 
   0   9   3      286.99      311.97      4.09 o 
   1   9   3        0.32        0.34      0.31 o 
   2   9   3      758.41      747.49      8.57 o 
   3   9   3      157.52      148.99      2.45 o 
   4   9   3        0.35        1.41      0.34 o 
   5   9   3       26.03       25.62      0.78 o 
   6   9   3       69.88       62.52      1.49 o 
   7   9   3       34.01       38.07      1.11 o 
   8   9   3       18.37       18.30      0.62 o 
   9   9   3       17.81       18.16      0.55 o 
  -9  10   3       34.76       37.63      0.86 o 
  -8  10   3       72.63       61.31      1.31 o 
  -7  10   3        0.01        1.04      0.32 o 
  -6  10   3      417.24      383.92      5.02 o 
  -5  10   3        9.10       10.35      0.55 o 
  -4  10   3       67.97       64.96      1.53 o 
  -3  10   3       12.75       15.09      0.61 o 
  -2  10   3      225.79      235.17      3.40 o 
  -1  10   3        5.94        7.10      0.44 o 
   0  10   3        0.88        4.57      0.39 o 
   1  10   3      272.55      295.72      4.02 o 
   2  10   3      407.27      410.81      5.24 o 
   3  10   3      482.80      464.15      5.83 o 
   4  10   3      247.63      259.97      3.73 o 
   5  10   3      175.45      175.31      2.83 o 
   6  10   3       20.24       24.26      0.76 o 
   7  10   3       32.53       30.05      0.93 o 
   8  10   3        9.73       10.71      0.46 o 
   9  10   3        0.55       -0.11      0.26 o 
  -8  11   3       27.29       27.17      0.78 o 
  -7  11   3      101.56       97.78      1.78 o 
  -6  11   3      144.29      138.30      2.35 o 
  -5  11   3       22.87       26.94      0.81 o 
  -4  11   3       29.00       32.68      0.90 o 
  -3  11   3       14.46       12.62      0.58 o 
  -2  11   3       52.43       49.56      1.32 o 
  -1  11   3        0.12        0.29      0.35 o 
   0  11   3      227.59      220.36      3.29 o 
   1  11   3      224.75      229.70      3.40 o 
   2  11   3      328.60      342.35      4.61 o 
   3  11   3      164.58      163.20      2.70 o 
   4  11   3        4.28        4.42      0.44 o 
   5  11   3       33.67       28.95      0.84 o 
   6  11   3       30.18       28.78      0.80 o 
   7  11   3        5.34        5.95      0.38 o 
   8  11   3        2.91        4.14      0.30 o 
  -7  12   3      134.15      148.72      2.24 o 
  -6  12   3        0.02        1.03      0.31 o 
  -5  12   3       27.31       35.24      1.10 o 
  -4  12   3        0.79        0.78      0.32 o 
  -3  12   3      105.65      106.77      2.06 o 
  -2  12   3      119.18      116.84      2.16 o 
  -1  12   3        7.30        8.33      0.50 o 
   0  12   3      126.79      125.79      2.28 o 
   1  12   3       30.95       28.67      0.85 o 
   2  12   3      450.78      440.84      5.63 o 
   3  12   3      719.66      733.72      8.61 o 
   4  12   3      823.87      828.92      9.54 o 
   5  12   3       18.69       17.52      0.66 o 
   6  12   3       61.36       57.21      1.29 o 
   7  12   3        1.63        0.69      0.26 o 
  -7  13   3       11.67       12.27      0.40 o 
  -6  13   3      196.95      188.06      2.67 o 
  -5  13   3       77.21       81.40      1.60 o 
  -4  13   3       64.39       60.63      1.41 o 
  -3  13   3       45.69       48.48      1.27 o 
  -2  13   3        5.82        7.05      0.43 o 
  -1  13   3       67.21       62.73      1.51 o 
   0  13   3       29.06       24.72      0.80 o 
   1  13   3       19.75       23.52      0.74 o 
   2  13   3       69.99       67.36      1.55 o 
   3  13   3       64.18       56.53      1.39 o 
   4  13   3       47.54       49.37      1.27 o 
   5  13   3        5.68        7.34      0.45 o 
   6  13   3       88.19       84.99      1.53 o 
  -6  14   3       33.16       30.60      0.76 o 
  -5  14   3      411.73      414.43      4.97 o 
  -4  14   3        7.60        8.36      0.44 o 
  -3  14   3       31.01       37.56      1.06 o 
  -2  14   3        0.97        2.13      0.33 o 
  -1  14   3        1.07        1.63      0.32 o 
   0  14   3       21.81       22.70      0.70 o 
   1  14   3       93.84      100.20      1.89 o 
   2  14   3       30.89       29.68      0.82 o 
   3  14   3      157.24      150.60      2.41 o 
   4  14   3       10.44       12.68      0.52 o 
   5  14   3       48.56       52.51      1.12 o 
  -4  15   3        0.47        0.15      0.31 o 
  -3  15   3       48.65       53.64      1.16 o 
  -2  15   3       12.22       14.87      0.53 o 
  -1  15   3       66.29       65.48      1.38 o 
   0  15   3        0.06        0.86      0.28 o 
   1  15   3        0.34        2.66      0.33 o 
   2  15   3       85.68       83.13      1.55 o 
   3  15   3        2.90        3.38      0.33 o 
   4  15   3      171.46      168.45      2.34 o 
  -2  16   3        0.19        0.13      0.27 o 
  -1  16   3        9.28       10.03      0.41 o 
   0  16   3        1.06        1.29      0.27 o 
   1  16   3        0.21        0.22      0.26 o 
   2  16   3       52.06       54.28      1.06 o 
 -11   0   4       44.50       46.30      1.02 o 
 -10   0   4        3.78        4.94      0.39 o 
  -9   0   4      160.41      137.01      2.38 o 
  -8   0   4        2.18        3.03      0.37 o 
  -7   0   4        3.25        1.37      0.30 o 
  -6   0   4       16.30       34.44      0.99 o 
  -5   0   4      665.61      816.52      9.06 o 
  -4   0   4      286.08      338.92      4.10 o 
  -3   0   4     1771.59     1829.80     32.01 o 
  -2   0   4      122.83      131.78      1.79 o 
  -1   0   4     1387.55     1492.26     25.48 o 
   0   0   4     1595.18     1540.18     25.74 o 
   1   0   4      129.92      137.93      1.81 o 
   2   0   4      119.78      111.85      1.59 o 
   3   0   4        2.82        5.03      0.26 o 
   4   0   4      865.77     1044.85     11.23 o 
   5   0   4      259.09      263.03      3.47 o 
   6   0   4      729.60      756.15      8.63 o 
   7   0   4        6.66        3.91      0.40 o 
   8   0   4      760.00      795.41      9.23 o 
   9   0   4       40.26       47.30      1.26 o 
  10   0   4       18.67       24.84      0.69 o 
  11   0   4       10.00        7.65      0.35 o 
 -11   1   4       30.56       31.73      0.81 o 
 -10   1   4      105.60      101.63      1.85 o 
  -9   1   4       14.96       17.19      0.65 o 
  -8   1   4      129.32      112.84      2.11 o 
  -7   1   4       38.11       33.59      1.03 o 
  -6   1   4        1.78        4.12      0.35 o 
  -5   1   4        4.74       11.38      0.44 o 
  -4   1   4      387.17      416.99      4.90 o 
  -3   1   4      213.38      219.01      2.78 o 
  -2   1   4      136.37      150.01      1.99 o 
  -1   1   4      375.49      404.22      4.52 o 
   0   1   4      104.44       95.23      1.36 o 
   1   1   4       47.65       52.66      0.91 o 
   2   1   4      841.65      925.23      9.82 o 
   3   1   4        4.10        4.36      0.32 o 
   4   1   4      468.38      489.22      5.65 o 
   5   1   4      393.25      432.99      5.23 o 
   6   1   4        4.51        5.86      0.42 o 
   7   1   4      346.75      325.68      4.37 o 
   8   1   4        2.24        1.82      0.39 o 
   9   1   4      105.62      109.50      2.05 o 
  10   1   4        6.98        5.87      0.40 o 
  11   1   4        2.39        3.67      0.27 o 
 -11   2   4        1.80        2.44      0.26 o 
 -10   2   4       75.48       66.32      1.43 o 
  -9   2   4       58.53       50.36      1.30 o 
  -8   2   4       89.14       73.59      1.63 o 
  -7   2   4       11.61       10.42      0.51 o 
  -6   2   4       23.54       18.31      0.60 o 
  -5   2   4      210.63      209.61      2.91 o 
  -4   2   4      616.52      616.58      6.94 o 
  -3   2   4      346.23      323.42      3.87 o 
  -2   2   4        1.46        2.65      0.19 o 
  -1   2   4       84.42       95.22      1.39 o 
   0   2   4      376.22      342.55      3.91 o 
   1   2   4      100.38      108.49      1.54 o 
   2   2   4       31.12       24.29      0.61 o 
   3   2   4      837.78      949.64     10.18 o 
   4   2   4       68.45       57.41      1.16 o 
   5   2   4     1929.13     2068.37     40.16 o 
   6   2   4       80.25       89.67      1.72 o 
   7   2   4       48.99       47.91      1.26 o 
   8   2   4      264.48      274.21      3.89 o 
   9   2   4       10.01       10.20      0.51 o 
  10   2   4        1.64        2.14      0.33 o 
  11   2   4        9.65       15.12      0.46 o 
 -11   3   4        0.34       -0.18      0.25 o 
 -10   3   4       58.24       61.45      1.34 o 
  -9   3   4        9.22        5.35      0.44 o 
  -8   3   4      190.35      165.57      2.72 o 
  -7   3   4       28.09       27.49      0.80 o 
  -6   3   4       54.55       50.30      1.23 o 
  -5   3   4        0.08        0.93      0.25 o 
  -4   3   4      132.87      146.13      2.16 o 
  -3   3   4      221.70      215.51      2.80 o 
  -2   3   4      210.03      202.38      2.59 o 
  -1   3   4      115.72       41.37      0.84 o 
   0   3   4       59.50       49.05      0.91 o 
   1   3   4      125.87      132.68      1.83 o 
   2   3   4      220.18      225.17      2.83 o 
   3   3   4      196.58      217.75      2.83 o 
   4   3   4       15.37       14.18      0.48 o 
   5   3   4      182.70      205.74      2.92 o 
   6   3   4        2.83        2.81      0.31 o 
   7   3   4       20.87       23.18      0.74 o 
   8   3   4        0.42        5.23      0.44 o 
   9   3   4        4.29        3.43      0.39 o 
  10   3   4        1.88        3.04      0.32 o 
  11   3   4       34.50       43.30      0.91 o 
 -10   4   4        6.33        6.24      0.38 o 
  -9   4   4        0.01       -0.39      0.39 o 
  -8   4   4       33.56       32.62      0.90 o 
  -7   4   4        7.61        7.14      0.48 o 
  -6   4   4        6.69        7.29      0.41 o 
  -5   4   4        1.85        1.86      0.25 o 
  -4   4   4      278.35      260.77      3.41 o 
  -3   4   4       36.78       36.01      0.87 o 
  -2   4   4      592.25      489.86      5.57 o 
  -1   4   4       82.65       55.03      1.03 o 
   0   4   4     1917.89     1352.68     26.16 o 
   1   4   4      177.31      176.61      2.34 o 
   2   4   4        6.95       12.52      0.40 o 
   3   4   4       97.92       87.60      1.49 o 
   4   4   4       29.41       34.53      0.90 o 
   5   4   4      128.27      126.13      2.10 o 
   6   4   4      161.15      170.00      2.67 o 
   7   4   4      270.74      261.43      3.74 o 
   8   4   4      218.90      243.11      3.56 o 
   9   4   4        1.65        1.51      0.32 o 
  10   4   4        2.03        0.78      0.27 o 
 -10   5   4        0.63        0.71      0.26 o 
  -9   5   4      106.05       91.06      1.78 o 
  -8   5   4      370.52      342.91      4.60 o 
  -7   5   4       63.54       67.69      1.55 o 
  -6   5   4       54.80       57.00      1.36 o 
  -5   5   4      235.49      230.30      3.25 o 
  -4   5   4       44.25       41.95      1.04 o 
  -3   5   4      182.17      156.62      2.29 o 
  -2   5   4       37.26       30.90      0.80 o 
  -1   5   4      313.70      270.74      3.37 o 
   0   5   4     2100.45     2274.15     38.41 o 
   1   5   4      527.76      549.49      6.20 o 
   2   5   4      417.59      444.36      5.19 o 
   3   5   4      497.61      507.63      5.91 o 
   4   5   4      102.32      116.88      1.94 o 
   5   5   4       49.33      220.01      3.15 o 
   6   5   4       48.85       47.14      1.23 o 
   7   5   4       85.37       71.49      1.61 o 
   8   5   4      198.11      165.54      2.71 o 
   9   5   4       50.18       54.94      1.31 o 
  10   5   4        2.11        3.11      0.30 o 
 -10   6   4       29.90       31.10      0.84 o 
  -9   6   4       48.11       52.52      1.26 o 
  -8   6   4       30.59       31.45      0.86 o 
  -7   6   4        0.08        1.44      0.34 o 
  -6   6   4        6.41        5.82      0.40 o 
  -5   6   4      197.22      185.82      2.83 o 
  -4   6   4      114.78      116.12      1.99 o 
  -3   6   4       96.74      105.60      1.79 o 
  -2   6   4     1839.73     1787.41     18.76 o 
  -1   6   4     1950.83     2040.77     37.50 o 
   0   6   4        3.62        2.12      0.27 o 
   1   6   4        3.25        2.07      0.25 o 
   2   6   4      128.95      125.73      1.97 o 
   3   6   4      257.58      259.93      3.45 o 
   4   6   4      307.86      316.95      4.13 o 
   5   6   4       28.49       26.18      0.74 o 
   6   6   4       18.45       21.86      0.72 o 
   7   6   4        0.38        1.52      0.34 o 
   8   6   4      133.04      134.51      2.34 o 
   9   6   4        1.81        1.83      0.32 o 
  10   6   4       14.23       12.98      0.46 o 
 -10   7   4       20.82       27.34      0.74 o 
  -9   7   4       14.47       12.21      0.51 o 
  -8   7   4      180.31      183.70      2.87 o 
  -7   7   4       13.68       15.81      0.65 o 
  -6   7   4        4.08        5.16      0.42 o 
  -5   7   4      133.35      136.33      2.33 o 
  -4   7   4      215.39      226.83      3.25 o 
  -3   7   4      185.00      183.32      2.72 o 
  -2   7   4       48.59       42.91      1.06 o 
  -1   7   4      144.58      171.37      2.50 o 
   0   7   4       87.78       87.85      1.58 o 
   1   7   4        1.36        0.79      0.24 o 
   2   7   4      151.35      167.53      2.50 o 
   3   7   4      384.91      375.60      4.73 o 
   4   7   4      219.02      195.07      2.91 o 
   5   7   4       57.92       63.29      1.46 o 
   6   7   4       48.54       51.10      1.33 o 
   7   7   4      167.11      145.08      2.48 o 
   8   7   4       40.08       45.33      1.19 o 
   9   7   4       31.17       29.83      0.91 o 
  10   7   4      183.62      199.12      2.59 o 
  -9   8   4        5.84        5.08      0.36 o 
  -8   8   4        0.17        3.52      0.35 o 
  -7   8   4       46.31       47.24      1.27 o 
  -6   8   4        2.82        3.55      0.37 o 
  -5   8   4      169.04      158.99      2.64 o 
  -4   8   4      863.18      826.47      9.45 o 
  -3   8   4        0.07        0.88      0.28 o 
  -2   8   4      192.73      221.55      3.15 o 
  -1   8   4        0.51        1.38      0.28 o 
   0   8   4        6.44        7.03      0.41 o 
   1   8   4      132.16      129.63      2.13 o 
   2   8   4      126.93      122.41      2.08 o 
   3   8   4      491.44      465.27      5.73 o 
   4   8   4       99.96      102.24      1.94 o 
   5   8   4       10.47        9.50      0.52 o 
   6   8   4      229.38      203.46      3.13 o 
   7   8   4        8.28        5.99      0.44 o 
   8   8   4       24.05       20.49      0.65 o 
   9   8   4       18.99       15.85      0.52 o 
  -9   9   4        1.88        3.53      0.29 o 
  -8   9   4        2.12        7.22      0.41 o 
  -7   9   4        0.30        0.52      0.30 o 
  -6   9   4       93.82       84.29      1.76 o 
  -5   9   4     1033.13     1007.80     11.38 o 
  -4   9   4       60.35       67.99      1.56 o 
  -3   9   4      233.57      239.43      3.46 o 
  -2   9   4       19.74       21.14      0.68 o 
  -1   9   4      696.89      755.49      8.68 o 
   0   9   4       20.31       23.87      0.72 o 
   1   9   4      120.48      111.44      2.00 o 
   2   9   4       82.20       79.48      1.65 o 
   3   9   4      116.26      108.27      2.02 o 
   4   9   4      483.72      459.22      5.79 o 
   5   9   4      491.42      485.09      6.08 o 
   6   9   4       11.23       11.25      0.55 o 
   7   9   4      102.07       82.73      1.69 o 
   8   9   4        3.96        4.14      0.33 o 
   9   9   4      125.13      148.40      2.13 o 
  -8  10   4       33.15       33.37      0.91 o 
  -7  10   4      188.89      175.81      2.70 o 
  -6  10   4       12.99       12.27      0.58 o 
  -5  10   4       96.86       88.77      1.84 o 
  -4  10   4       97.26       96.17      1.92 o 
  -3  10   4       57.80       58.70      1.44 o 
  -2  10   4       33.42       36.82      1.13 o 
  -1  10   4       31.84       34.28      1.08 o 
   0  10   4       11.09        9.37      0.55 o 
   1  10   4      157.66      160.79      2.61 o 
   2  10   4        4.91        6.60      0.47 o 
   3  10   4      442.73      428.17      5.49 o 
   4  10   4      103.28      108.65      2.07 o 
   5  10   4       72.39       72.14      1.61 o 
   6  10   4       61.89       56.08      1.35 o 
   7  10   4       76.01       76.11      1.54 o 
   8  10   4        0.07        0.70      0.25 o 
  -8  11   4        0.85        0.63      0.19 o 
  -7  11   4       14.09       11.57      0.50 o 
  -6  11   4      216.56      212.32      3.11 o 
  -5  11   4       24.12       23.78      0.77 o 
  -4  11   4        2.39        2.92      0.38 o 
  -3  11   4       12.20       11.15      0.56 o 
  -2  11   4        0.23       -0.43      0.43 o 
  -1  11   4       44.29       41.33      1.21 o 
   0  11   4       15.22       18.06      0.67 o 
   1  11   4      456.59      465.79      5.88 o 
   2  11   4       90.37       95.08      1.91 o 
   3  11   4       18.92       16.91      0.67 o 
   4  11   4       57.05       54.31      1.43 o 
   5  11   4       27.34       24.83      0.77 o 
   6  11   4       27.45       27.68      0.75 o 
   7  11   4       44.17       42.90      1.04 o 
   8  11   4        1.08        1.44      0.22 o 
  -7  12   4      154.76      163.79      2.33 o 
  -6  12   4      175.35      172.32      2.57 o 
  -5  12   4        6.90        9.97      0.51 o 
  -4  12   4       25.56       23.73      0.76 o 
  -3  12   4       45.74       49.04      1.29 o 
  -2  12   4       42.13       45.48      1.26 o 
  -1  12   4        6.18        8.22      0.52 o 
   0  12   4        0.50        1.28      0.37 o 
   1  12   4      137.91      126.80      2.29 o 
   2  12   4        4.42        6.97      0.50 o 
   3  12   4       44.29       39.91      1.16 o 
   4  12   4        3.84        4.67      0.43 o 
   5  12   4       10.68        9.16      0.49 o 
   6  12   4       72.78       66.57      1.37 o 
   7  12   4        7.37        8.93      0.36 o 
  -6  13   4      215.54      184.57      2.55 o 
  -5  13   4       85.34       91.29      1.66 o 
  -4  13   4        3.00        4.52      0.39 o 
  -3  13   4        5.90        4.84      0.40 o 
  -2  13   4       20.97       18.56      0.66 o 
  -1  13   4      190.04      187.32      2.93 o 
   0  13   4        2.29        2.51      0.38 o 
   1  13   4       28.11       27.65      0.82 o 
   2  13   4      574.92      583.74      7.01 o 
   3  13   4       15.99       11.92      0.54 o 
   4  13   4       48.41       54.34      1.28 o 
   5  13   4      101.80      105.32      1.82 o 
   6  13   4       44.71       42.39      0.96 o 
  -5  14   4        1.50        1.39      0.28 o 
  -4  14   4       99.59      106.78      1.79 o 
  -3  14   4       15.49       16.73      0.58 o 
  -2  14   4        4.66        5.62      0.40 o 
  -1  14   4        1.56        2.00      0.32 o 
   0  14   4       17.14       17.89      0.64 o 
   1  14   4       13.68       12.35      0.57 o 
   2  14   4        1.23        4.85      0.41 o 
   3  14   4       11.44        8.54      0.45 o 
   4  14   4       16.40       16.17      0.55 o 
   5  14   4        1.12        0.16      0.31 o 
  -4  15   4        2.32        1.17      0.23 o 
  -3  15   4        0.84        2.45      0.29 o 
  -2  15   4        3.58        3.16      0.30 o 
  -1  15   4       31.49       28.34      0.86 o 
   0  15   4       15.04       15.90      0.54 o 
   1  15   4       88.76       89.28      1.61 o 
   2  15   4      342.38      342.53      4.22 o 
   3  15   4       83.21       85.10      1.46 o 
   0  16   4        1.50        1.98      0.28 o 
 -11   1   5       12.21       16.96      0.46 o 
 -10   1   5        0.65        0.43      0.27 o 
  -9   1   5       97.27       82.87      1.70 o 
  -8   1   5      153.31      141.89      2.45 o 
  -7   1   5       10.01        6.47      0.45 o 
  -6   1   5       57.15       66.52      1.46 o 
  -5   1   5       20.22       16.61      0.55 o 
  -4   1   5      193.57      188.34      2.65 o 
  -3   1   5        7.03        6.28      0.33 o 
  -2   1   5     1258.69     1226.72     25.39 o 
  -1   1   5      207.54      249.26      3.08 o 
   0   1   5     3092.00     3193.45     47.19 o 
   1   1   5      258.23      340.05      4.01 o 
   2   1   5       36.43       35.48      0.81 o 
   3   1   5        0.22        0.12      0.19 o 
   4   1   5      128.10      144.06      2.19 o 
   5   1   5        2.21        3.01      0.31 o 
   6   1   5       30.46       28.89      0.79 o 
   7   1   5       16.00       16.72      0.64 o 
   8   1   5        0.00        1.26      0.36 o 
   9   1   5       25.21       25.70      0.75 o 
  10   1   5        3.82        5.48      0.36 o 
 -10   2   5        4.11        5.24      0.37 o 
  -9   2   5      220.65      191.83      2.95 o 
  -8   2   5      107.44       78.64      1.71 o 
  -7   2   5        9.53       12.95      0.56 o 
  -6   2   5        1.97        1.61      0.31 o 
  -5   2   5       23.88       22.79      0.65 o 
  -4   2   5       20.46       25.01      0.77 o 
  -3   2   5       15.90       19.19      0.53 o 
  -2   2   5       48.17       57.70      1.11 o 
  -1   2   5     1509.89     1573.35     29.39 o 
   0   2   5     1120.36     1186.88     12.52 o 
   1   2   5      232.08      240.87      3.02 o 
   2   2   5       42.16       53.45      1.06 o 
   3   2   5      304.57      322.21      3.98 o 
   4   2   5       12.95       13.34      0.50 o 
   5   2   5       10.24        9.09      0.44 o 
   6   2   5       34.54       33.97      1.05 o 
   7   2   5       24.16       26.33      0.80 o 
   8   2   5      413.86      383.96      5.03 o 
   9   2   5        0.88        0.20      0.27 o 
  10   2   5       16.98       19.22      0.58 o 
 -10   3   5       35.86       34.55      0.93 o 
  -9   3   5        3.85        9.07      0.49 o 
  -8   3   5       45.68       34.55      0.92 o 
  -7   3   5        0.42        0.86      0.28 o 
  -6   3   5       98.85      101.88      1.92 o 
  -5   3   5       20.93       21.50      0.65 o 
  -4   3   5      147.55      174.04      2.55 o 
  -3   3   5      120.67       99.80      1.67 o 
  -2   3   5      962.33      848.21      9.24 o 
  -1   3   5     4439.32     3062.98     47.88 o 
   0   3   5     2548.65     2748.56     43.62 o 
   1   3   5      394.80      395.72      4.63 o 
   2   3   5       70.28       75.09      1.34 o 
   3   3   5      250.13      248.48      3.25 o 
   4   3   5       32.41       41.39      1.03 o 
   5   3   5      138.44      134.73      2.23 o 
   6   3   5        3.05        3.49      0.36 o 
   7   3   5       71.42       79.20      1.69 o 
   8   3   5       15.37       16.70      0.66 o 
   9   3   5      110.63      117.05      2.07 o 
  10   3   5        2.47        4.20      0.33 o 
 -10   4   5        3.28        4.28      0.32 o 
  -9   4   5       40.69       41.72      1.14 o 
  -8   4   5        9.26        8.81      0.50 o 
  -7   4   5        3.56        5.43      0.46 o 
  -6   4   5       88.95       81.87      1.71 o 
  -5   4   5        8.94       12.07      0.52 o 
  -4   4   5      149.13      162.46      2.47 o 
  -3   4   5       16.66       17.82      0.55 o 
  -2   4   5      194.96      135.06      2.04 o 
  -1   4   5      619.30      628.41      7.04 o 
   0   4   5      334.21      253.82      3.23 o 
   1   4   5       15.33       14.27      0.46 o 
   2   4   5       11.11       16.97      0.51 o 
   3   4   5      455.70      461.28      5.48 o 
   4   4   5       89.43       94.66      1.72 o 
   5   4   5       34.37       31.43      0.97 o 
   6   4   5       23.47       33.44      1.04 o 
   7   4   5      316.87      280.83      3.96 o 
   8   4   5      310.98      286.98      4.00 o 
   9   4   5       56.78       54.48      1.29 o 
  10   4   5        4.80        6.22      0.37 o 
 -10   5   5       16.11       12.71      0.45 o 
  -9   5   5       65.65       66.31      1.43 o 
  -8   5   5       27.69       28.16      0.79 o 
  -7   5   5       43.15       38.92      1.17 o 
  -6   5   5       25.05       27.66      0.81 o 
  -5   5   5      219.00      212.33      3.13 o 
  -4   5   5      507.62      463.36      5.64 o 
  -3   5   5     1259.70     1185.01     12.83 o 
  -2   5   5      176.28      177.80      2.55 o 
  -1   5   5      157.97       52.65      1.12 o 
   0   5   5       38.00       39.90      0.96 o 
   1   5   5      328.34      308.56      3.87 o 
   2   5   5       10.11       12.45      0.46 o 
   3   5   5        4.01        4.18      0.31 o 
   4   5   5      226.36      209.58      3.03 o 
   5   5   5       99.43      102.69      1.92 o 
   6   5   5      244.75      238.28      3.49 o 
   7   5   5      363.02      315.37      4.33 o 
   8   5   5       10.35        5.23      0.41 o 
   9   5   5      133.11      130.01      2.15 o 
  10   5   5        7.20        5.84      0.33 o 
 -10   6   5        2.15        1.75      0.25 o 
  -9   6   5       70.75       75.31      1.50 o 
  -8   6   5        1.22        1.26      0.35 o 
  -7   6   5      137.17      127.05      2.28 o 
  -6   6   5        2.98        3.60      0.38 o 
  -5   6   5      326.37      314.74      4.25 o 
  -4   6   5       57.95       65.50      1.44 o 
  -3   6   5       87.34       78.34      1.55 o 
  -2   6   5      506.85      485.08      5.78 o 
  -1   6   5        0.94        0.29      0.26 o 
   0   6   5      469.62      445.21      5.33 o 
   1   6   5      431.56      430.57      5.19 o 
   2   6   5        8.50        8.19      0.41 o 
   3   6   5      156.44      152.90      2.40 o 
   4   6   5       30.19       31.51      0.98 o 
   5   6   5        0.29       -0.13      0.36 o 
   6   6   5        1.17        1.12      0.30 o 
   7   6   5        0.72        0.05      0.42 o 
   8   6   5        1.92        9.62      0.48 o 
   9   6   5        4.84        3.58      0.32 o 
  10   6   5        0.07        0.64      0.20 o 
  -9   7   5       36.15       39.02      1.00 o 
  -8   7   5       33.08       33.75      1.02 o 
  -7   7   5       14.92       19.24      0.70 o 
  -6   7   5       21.76       21.02      0.72 o 
  -5   7   5      113.63      102.13      1.99 o 
  -4   7   5        1.04        0.20      0.42 o 
  -3   7   5        5.89        6.95      0.43 o 
  -2   7   5      345.27      344.74      4.43 o 
  -1   7   5       98.61       81.90      1.58 o 
   0   7   5        0.02       -0.02      0.31 o 
   1   7   5       47.25       52.15      1.22 o 
   2   7   5      140.20      139.48      2.26 o 
   3   7   5      227.74      210.28      3.08 o 
   4   7   5       36.56       33.46      1.04 o 
   5   7   5       40.76       44.71      1.23 o 
   6   7   5      124.41      101.31      1.99 o 
   7   7   5        2.46        2.64      0.38 o 
   8   7   5       89.62       86.73      1.70 o 
   9   7   5        3.76        2.74      0.31 o 
  -9   8   5       13.93       15.21      0.48 o 
  -8   8   5        2.97        2.71      0.32 o 
  -7   8   5      216.65      207.15      3.12 o 
  -6   8   5      201.94      200.85      3.10 o 
  -5   8   5      305.21      306.03      4.23 o 
  -4   8   5       22.32       21.75      0.73 o 
  -3   8   5      245.32      247.75      3.54 o 
  -2   8   5       94.69       95.80      1.84 o 
  -1   8   5      241.63      249.75      3.48 o 
   0   8   5       44.41       49.82      1.22 o 
   1   8   5      114.45      136.14      2.27 o 
   2   8   5       18.46       22.94      0.72 o 
   3   8   5      284.10      266.31      3.74 o 
   4   8   5        1.69        2.71      0.36 o 
   5   8   5      190.07      186.02      2.93 o 
   6   8   5      342.02      299.62      4.15 o 
   7   8   5       66.22       61.28      1.44 o 
   8   8   5        3.79        1.50      0.32 o 
   9   8   5        2.07        2.61      0.27 o 
  -9   9   5        5.70        5.72      0.30 o 
  -8   9   5        0.38        0.32      0.27 o 
  -7   9   5        5.52        6.47      0.45 o 
  -6   9   5      192.12      187.11      2.92 o 
  -5   9   5       44.00       40.63      1.24 o 
  -4   9   5      100.51       97.38      1.95 o 
  -3   9   5        4.69        4.07      0.41 o 
  -2   9   5       28.12       22.81      0.71 o 
  -1   9   5       16.65       16.60      0.64 o 
   0   9   5       11.73       15.72      0.61 o 
   1   9   5        1.59        2.28      0.30 o 
   2   9   5       41.37       39.66      1.15 o 
   3   9   5       59.75       56.53      1.40 o 
   4   9   5        0.75        1.03      0.34 o 
   5   9   5        5.77        6.11      0.46 o 
   6   9   5        0.77        2.04      0.36 o 
   7   9   5        0.18        0.24      0.34 o 
   8   9   5       18.14       14.89      0.51 o 
  -8  10   5       42.39       54.37      1.12 o 
  -7  10   5        8.47        8.55      0.45 o 
  -6  10   5      172.23      172.67      2.71 o 
  -5  10   5       81.66       76.77      1.69 o 
  -4  10   5        4.79        4.81      0.42 o 
  -3  10   5       73.54       79.17      1.71 o 
  -2  10   5        6.73        7.12      0.48 o 
  -1  10   5      146.32      134.08      2.35 o 
   0  10   5      646.43      668.56      7.92 o 
   1  10   5       29.02       29.36      0.84 o 
   2  10   5      133.90      136.77      2.38 o 
   3  10   5      459.94      461.23      5.84 o 
   4  10   5      250.88      250.83      3.64 o 
   5  10   5       23.23       24.82      0.75 o 
   6  10   5       12.92       12.03      0.54 o 
   7  10   5        0.91        1.27      0.28 o 
   8  10   5        6.32        7.35      0.36 o 
  -7  11   5       94.69       89.05      1.57 o 
  -6  11   5        0.82        1.48      0.34 o 
  -5  11   5      245.33      239.29      3.43 o 
  -4  11   5        2.58        5.62      0.42 o 
  -3  11   5      247.90      250.08      3.63 o 
  -2  11   5      139.22      151.10      2.55 o 
  -1  11   5      149.64      166.88      2.74 o 
   0  11   5        8.03        8.94      0.53 o 
   1  11   5       69.47       73.07      1.65 o 
   2  11   5      316.38      312.09      4.30 o 
   3  11   5      275.62      281.31      3.96 o 
   4  11   5       22.98       27.05      0.80 o 
   5  11   5        0.17        0.39      0.28 o 
   6  11   5        0.59        0.83      0.26 o 
   7  11   5       20.94       29.31      0.82 o 
  -7  12   5        6.82        6.49      0.32 o 
  -6  12   5        0.05        0.27      0.31 o 
  -5  12   5        0.38        0.45      0.31 o 
  -4  12   5       18.46       19.93      0.66 o 
  -3  12   5        3.66        4.03      0.40 o 
  -2  12   5      165.67      167.07      2.71 o 
  -1  12   5      213.85      220.61      3.31 o 
   0  12   5      288.70      313.43      4.29 o 
   1  12   5       40.91       45.26      1.27 o 
   2  12   5       47.98       39.49      1.15 o 
   3  12   5       92.45       96.26      1.90 o 
   4  12   5        2.81        2.67      0.36 o 
   5  12   5        7.38        7.75      0.41 o 
   6  12   5        2.57        4.46      0.31 o 
  -6  13   5        9.30       11.99      0.41 o 
  -5  13   5        2.23        2.69      0.31 o 
  -4  13   5        4.00        5.66      0.39 o 
  -3  13   5        6.63        7.19      0.45 o 
  -2  13   5       57.18       48.99      1.23 o 
  -1  13   5       13.17       11.32      0.54 o 
   0  13   5        0.05        0.12      0.40 o 
   1  13   5        3.42        4.80      0.43 o 
   2  13   5      113.58      108.93      1.98 o 
   3  13   5      188.90      199.95      2.92 o 
   4  13   5        8.29       11.90      0.50 o 
   5  13   5        1.65        0.63      0.26 o 
  -4  14   5        2.93        4.28      0.33 o 
  -3  14   5       11.52       11.74      0.48 o 
  -2  14   5       19.05       20.41      0.62 o 
  -1  14   5        0.31        2.48      0.34 o 
   0  14   5        0.97        0.62      0.29 o 
   1  14   5      423.18      435.35      5.31 o 
   2  14   5      237.48      225.70      3.11 o 
   3  14   5      111.17      112.94      1.86 o 
   4  14   5       17.99       14.68      0.47 o 
  -2  15   5       11.58       10.91      0.44 o 
  -1  15   5       75.91       74.26      1.38 o 
   0  15   5        2.32        3.49      0.33 o 
   1  15   5      145.07      162.93      2.31 o 
   2  15   5       85.37      110.57      1.72 o 
 -10   0   6       14.14       19.80      0.58 o 
  -9   0   6        6.85        7.26      0.46 o 
  -8   0   6       55.84       49.05      1.32 o 
  -7   0   6      494.66      521.67      6.44 o 
  -6   0   6        3.93        2.57      0.40 o 
  -5   0   6      811.03      871.44      9.83 o 
  -4   0   6      321.50      328.00      4.21 o 
  -3   0   6       17.18       25.03      0.76 o 
  -2   0   6      405.41      500.74      5.80 o 
  -1   0   6      609.75      655.24      7.32 o 
   0   0   6     4241.83     4716.01     66.90 o 
   1   0   6        6.53       10.88      0.40 o 
   2   0   6       30.39       25.52      0.75 o 
   3   0   6       10.57        9.14      0.40 o 
   4   0   6     1622.51     1718.80     18.25 o 
   5   0   6       40.30       47.12      1.19 o 
   6   0   6      249.60      270.20      3.81 o 
   7   0   6      358.90      352.35      4.72 o 
   8   0   6      147.00      133.52      2.34 o 
   9   0   6      106.46       97.00      1.80 o 
  10   0   6        1.13        1.50      0.25 o 
 -10   1   6       33.95       31.65      0.85 o 
  -9   1   6       17.30       15.05      0.60 o 
  -8   1   6      669.04      660.81      7.84 o 
  -7   1   6        3.18        4.12      0.43 o 
  -6   1   6      219.42      217.51      3.24 o 
  -5   1   6       62.87       73.73      1.55 o 
  -4   1   6      318.77      341.01      4.35 o 
  -3   1   6        6.81       38.73      0.97 o 
  -2   1   6      185.36      194.62      2.68 o 
  -1   1   6       34.17       28.96      0.79 o 
   0   1   6        0.03        2.33      0.28 o 
   1   1   6        0.13        3.12      0.28 o 
   2   1   6        1.08        1.59      0.25 o 
   3   1   6      173.88      193.26      2.74 o 
   4   1   6        0.23        0.85      0.29 o 
   5   1   6      115.62      117.52      2.08 o 
   6   1   6        5.53        4.41      0.42 o 
   7   1   6       39.92       33.96      0.92 o 
   8   1   6       37.85       31.64      0.86 o 
   9   1   6       23.38       21.22      0.67 o 
  10   1   6       43.49       43.04      0.98 o 
 -10   2   6      107.19       99.48      1.69 o 
  -9   2   6        4.11        5.64      0.42 o 
  -8   2   6       95.37       93.74      1.88 o 
  -7   2   6       74.27       71.87      1.62 o 
  -6   2   6       41.43       44.11      1.23 o 
  -5   2   6        4.84        5.13      0.40 o 
  -4   2   6      126.45      130.82      2.15 o 
  -3   2   6        3.58        8.23      0.40 o 
  -2   2   6      239.47      244.93      3.22 o 
  -1   2   6      417.72      422.92      5.01 o 
   0   2   6      255.01      300.82      3.75 o 
   1   2   6      163.34      188.01      2.60 o 
   2   2   6       61.27       56.06      1.17 o 
   3   2   6        3.99        3.41      0.32 o 
   4   2   6      465.50      485.00      5.86 o 
   5   2   6        0.68        1.46      0.30 o 
   6   2   6        2.29        2.38      0.36 o 
   7   2   6      109.88      105.97      2.03 o 
   8   2   6       69.46       59.94      1.42 o 
   9   2   6       19.63       16.49      0.61 o 
  10   2   6        9.62       11.34      0.42 o 
 -10   3   6        0.91        0.37      0.24 o 
  -9   3   6      242.15      234.98      3.31 o 
  -8   3   6       46.95       44.23      1.23 o 
  -7   3   6        2.70        2.91      0.40 o 
  -6   3   6       13.21       12.97      0.57 o 
  -5   3   6       70.66       63.53      1.43 o 
  -4   3   6      332.17      294.58      3.92 o 
  -3   3   6      132.05      131.87      2.11 o 
  -2   3   6        0.00        0.59      0.23 o 
  -1   3   6      523.43      494.79      5.77 o 
   0   3   6       65.73       76.15      1.40 o 
   1   3   6       14.80       10.93      0.42 o 
   2   3   6        7.14        7.33      0.37 o 
   3   3   6        0.19        0.06      0.27 o 
   4   3   6        0.05        0.16      0.35 o 
   5   3   6        3.26        3.99      0.33 o 
   6   3   6       59.65       57.05      1.41 o 
   7   3   6        1.22        1.63      0.33 o 
   8   3   6      303.26      281.54      3.90 o 
   9   3   6       41.32       39.18      1.05 o 
  10   3   6        1.67        1.55      0.22 o 
 -10   4   6       18.69       19.47      0.54 o 
  -9   4   6       98.32       82.85      1.61 o 
  -8   4   6        0.01        0.85      0.29 o 
  -7   4   6      128.55      112.53      2.11 o 
  -6   4   6       82.84       81.52      1.74 o 
  -5   4   6        2.28        2.98      0.39 o 
  -4   4   6     1068.36     1059.28     11.72 o 
  -3   4   6      186.33      169.53      2.56 o 
  -2   4   6        8.46       10.48      0.45 o 
  -1   4   6      110.73      112.70      1.86 o 
   0   4   6       38.20       38.61      0.96 o 
   1   4   6      717.92      751.39      8.42 o 
   2   4   6        2.58        2.48      0.28 o 
   3   4   6       17.24       15.86      0.55 o 
   4   4   6        0.00        0.08      0.26 o 
   5   4   6        6.41        6.95      0.45 o 
   6   4   6        2.44        1.93      0.32 o 
   7   4   6       59.99       41.80      1.22 o 
   8   4   6       16.12       17.49      0.63 o 
   9   4   6        0.68       -0.10      0.36 o 
  10   4   6        4.47        3.52      0.27 o 
 -10   5   6        6.44        7.90      0.35 o 
  -9   5   6        6.67        8.74      0.44 o 
  -8   5   6      166.55      151.31      2.48 o 
  -7   5   6      171.96      150.10      2.53 o 
  -6   5   6       26.61       26.43      0.82 o 
  -5   5   6      580.35      571.69      6.92 o 
  -4   5   6        1.46        4.17      0.39 o 
  -3   5   6       10.77       12.46      0.52 o 
  -2   5   6        2.83        4.05      0.33 o 
  -1   5   6      420.44      170.81      2.55 o 
   0   5   6       81.70       86.45      1.60 o 
   1   5   6      635.00      657.63      7.54 o 
   2   5   6       23.43       32.33      0.92 o 
   3   5   6        5.48        7.02      0.40 o 
   4   5   6      481.02      446.94      5.58 o 
   5   5   6       34.87       35.04      1.07 o 
   6   5   6       20.17       20.05      0.70 o 
   7   5   6      253.06      220.84      3.30 o 
   8   5   6       55.91       54.54      1.31 o 
   9   5   6       50.20       61.10      1.27 o 
  -9   6   6       18.16       19.04      0.57 o 
  -8   6   6      201.47      199.57      2.96 o 
  -7   6   6       40.01       39.10      1.16 o 
  -6   6   6       68.21       68.33      1.59 o 
  -5   6   6     1997.97     1912.45     20.46 o 
  -4   6   6        2.93        3.28      0.40 o 
  -3   6   6      177.71      139.21      2.33 o 
  -2   6   6      144.01      105.47      1.89 o 
  -1   6   6      160.81      140.29      2.27 o 
   0   6   6      461.82      283.07      3.78 o 
   1   6   6       69.18       74.91      1.52 o 
   2   6   6       20.48       16.88      0.59 o 
   3   6   6       59.29       50.44      1.26 o 
   4   6   6      227.37      205.33      3.12 o 
   5   6   6       57.61       64.78      1.51 o 
   6   6   6      137.53      131.71      2.34 o 
   7   6   6      136.75      138.60      2.37 o 
   8   6   6        0.79        1.64      0.29 o 
   9   6   6       10.08        7.00      0.36 o 
  -9   7   6        8.99       11.21      0.44 o 
  -8   7   6        0.32        0.64      0.32 o 
  -7   7   6      125.68      133.69      2.30 o 
  -6   7   6       17.07       17.04      0.67 o 
  -5   7   6     1057.98     1026.67     11.58 o 
  -4   7   6        4.05        2.93      0.39 o 
  -3   7   6      424.48      395.13      5.08 o 
  -2   7   6       38.96       35.04      1.04 o 
  -1   7   6      201.99      129.59      2.21 o 
   0   7   6       21.98       11.62      0.53 o 
   1   7   6      188.99      182.81      2.79 o 
   2   7   6       93.61       88.26      1.75 o 
   3   7   6     1194.10     1139.76     12.64 o 
   4   7   6      422.22      390.00      5.08 o 
   5   7   6        1.97        4.72      0.40 o 
   6   7   6      194.64      186.49      2.93 o 
   7   7   6        4.81        2.83      0.37 o 
   8   7   6       22.64       20.62      0.62 o 
   9   7   6       13.23       13.83      0.45 o 
  -9   8   6       12.07       13.70      0.43 o 
  -8   8   6      109.02      122.55      1.99 o 
  -7   8   6      105.44      111.74      2.01 o 
  -6   8   6      537.54      501.47      6.21 o 
  -5   8   6       11.19       10.03      0.57 o 
  -4   8   6      350.93      344.00      4.63 o 
  -3   8   6       13.74       10.17      0.53 o 
  -2   8   6      410.62      399.12      5.14 o 
  -1   8   6       32.78       26.58      0.77 o 
   0   8   6       31.68       28.62      0.82 o 
   1   8   6       19.31       30.94      0.85 o 
   2   8   6        3.77        4.94      0.43 o 
   3   8   6     1173.70     1136.53     12.66 o 
   4   8   6       47.19       52.00      1.35 o 
   5   8   6       28.82       29.46      0.84 o 
   6   8   6        0.23        0.61      0.31 o 
   7   8   6       76.99       80.10      1.60 o 
   8   8   6       20.80       22.56      0.61 o 
  -8   9   6       57.29       60.85      1.21 o 
  -7   9   6        0.19        0.52      0.27 o 
  -6   9   6       67.34       58.73      1.41 o 
  -5   9   6       38.93       35.99      0.95 o 
  -4   9   6       40.02       37.24      1.13 o 
  -3   9   6      200.46      196.69      3.06 o 
  -2   9   6        1.09        0.97      0.35 o 
  -1   9   6       20.42       23.31      0.74 o 
   0   9   6       71.98       69.78      1.57 o 
   1   9   6      109.80      106.83      2.04 o 
   2   9   6      409.10      420.61      5.41 o 
   3   9   6        5.49        5.97      0.50 o 
   4   9   6        0.01        0.64      0.34 o 
   5   9   6       12.49       12.59      0.55 o 
   6   9   6       45.51       42.33      1.15 o 
   7   9   6       30.41       28.44      0.87 o 
   8   9   6        2.31        2.74      0.27 o 
  -7  10   6       17.32       17.23      0.56 o 
  -6  10   6       96.24       95.98      1.77 o 
  -5  10   6       30.08       31.40      0.84 o 
  -4  10   6       65.65       65.71      1.50 o 
  -3  10   6       79.15       78.18      1.71 o 
  -2  10   6       23.81       27.51      0.82 o 
  -1  10   6       18.62       26.57      0.80 o 
   0  10   6       22.30       16.71      0.67 o 
   1  10   6       10.38       11.58      0.59 o 
   2  10   6      571.66      587.20      7.12 o 
   3  10   6      181.03      174.87      2.82 o 
   4  10   6       93.51       86.68      1.79 o 
   5  10   6       24.26       23.64      0.72 o 
   6  10   6       21.16       22.60      0.67 o 
   7  10   6        7.01        7.04      0.36 o 
  -7  11   6        1.26        2.41      0.25 o 
  -6  11   6      172.84      172.05      2.53 o 
  -5  11   6        6.25        7.90      0.42 o 
  -4  11   6       18.31       14.34      0.59 o 
  -3  11   6        7.04        6.97      0.46 o 
  -2  11   6      197.92      200.76      3.09 o 
  -1  11   6       27.05       29.78      0.87 o 
   0  11   6      242.56      244.57      3.58 o 
   1  11   6       10.81       14.64      0.63 o 
   2  11   6      414.45      406.25      5.24 o 
   3  11   6       39.19       41.22      1.18 o 
   4  11   6       22.81       22.46      0.70 o 
   5  11   6       34.68       37.63      1.02 o 
   6  11   6       36.15       39.12      0.98 o 
   7  11   6       17.51       12.55      0.41 o 
  -6  12   6        3.18        5.26      0.32 o 
  -5  12   6       22.19       21.61      0.63 o 
  -4  12   6        3.84        4.23      0.36 o 
  -3  12   6       49.05       49.71      1.24 o 
  -2  12   6        0.46        0.28      0.38 o 
  -1  12   6       29.23       34.00      1.06 o 
   0  12   6       90.07       94.58      1.86 o 
   1  12   6       40.33       43.44      1.20 o 
   2  12   6      246.67      264.62      3.69 o 
   3  12   6       50.00       51.99      1.30 o 
   4  12   6        4.00        5.12      0.36 o 
   5  12   6       11.98       11.94      0.46 o 
   6  12   6        0.19        0.23      0.25 o 
  -5  13   6        5.73        8.06      0.37 o 
  -4  13   6        0.39        0.91      0.29 o 
  -3  13   6        8.98       10.73      0.50 o 
  -2  13   6       40.49       40.15      1.07 o 
  -1  13   6        1.47        1.68      0.35 o 
   0  13   6       26.30       27.66      0.76 o 
   1  13   6      491.89      523.97      6.26 o 
   2  13   6      100.82      116.87      2.00 o 
   3  13   6       53.16       52.75      1.21 o 
   4  13   6       20.57       23.69      0.62 o 
   5  13   6        0.00       -0.01      0.24 o 
  -3  14   6        1.97        1.11      0.31 o 
  -2  14   6       56.65       59.93      1.23 o 
  -1  14   6       38.31       33.79      0.95 o 
   0  14   6       57.33       58.05      1.23 o 
   1  14   6       18.10       23.56      0.64 o 
   2  14   6       16.46       18.40      0.56 o 
   3  14   6       11.69       12.79      0.45 o 
 -10   1   7       13.03       14.80      0.44 o 
  -9   1   7       13.48       15.01      0.54 o 
  -8   1   7       72.51       73.29      1.58 o 
  -7   1   7       10.08        9.72      0.54 o 
  -6   1   7       38.47       41.33      1.17 o 
  -5   1   7      515.90      501.28      6.19 o 
  -4   1   7        0.00        2.95      0.41 o 
  -3   1   7      828.80      811.48      9.17 o 
  -2   1   7       71.28       76.62      1.49 o 
  -1   1   7     1104.59     1239.11     13.36 o 
   0   1   7       18.64       21.05      0.62 o 
   1   1   7       34.50       39.77      1.02 o 
   2   1   7      168.95      168.29      2.54 o 
   3   1   7       62.64       65.86      1.43 o 
   4   1   7       72.67       80.56      1.65 o 
   5   1   7       23.82       23.72      0.74 o 
   6   1   7       34.26       33.57      0.90 o 
   7   1   7      210.58      194.12      3.02 o 
   8   1   7      146.78      134.91      2.29 o 
   9   1   7       56.14       47.59      1.11 o 
 -10   2   7        0.49        1.58      0.23 o 
  -9   2   7       23.42       31.89      0.93 o 
  -8   2   7        0.04        0.07      0.37 o 
  -7   2   7      432.64      452.93      5.74 o 
  -6   2   7      266.02      265.43      3.81 o 
  -5   2   7      462.42      442.67      5.60 o 
  -4   2   7     1584.20     1590.03     17.10 o 
  -3   2   7      137.33      151.72      2.42 o 
  -2   2   7       53.19       62.61      1.34 o 
  -1   2   7       38.74       45.03      1.12 o 
   0   2   7      122.38      123.57      2.02 o 
   1   2   7      518.95      505.77      6.00 o 
   2   2   7       23.22       24.85      0.71 o 
   3   2   7      123.58      110.12      1.96 o 
   4   2   7       49.30       50.17      1.26 o 
   5   2   7       13.96       12.44      0.56 o 
   6   2   7       31.28       30.49      0.85 o 
   7   2   7       79.82       74.34      1.65 o 
   8   2   7      153.30      140.82      2.35 o 
   9   2   7       49.00       46.61      1.08 o 
  -9   3   7       12.70       17.24      0.56 o 
  -8   3   7       35.78       36.06      1.05 o 
  -7   3   7       24.06       27.17      0.82 o 
  -6   3   7      724.55      723.39      8.52 o 
  -5   3   7      377.65      390.04      5.08 o 
  -4   3   7     1995.89     1935.66     20.60 o 
  -3   3   7      158.40      161.70      2.56 o 
  -2   3   7       33.71       43.75      1.12 o 
  -1   3   7        0.01        0.04      0.35 o 
   0   3   7      158.17      162.77      2.48 o 
   1   3   7      203.35      232.40      3.23 o 
   2   3   7       76.86       77.88      1.54 o 
   3   3   7       11.68       12.69      0.53 o 
   4   3   7        8.74        9.67      0.50 o 
   5   3   7       64.83       67.07      1.55 o 
   6   3   7        0.07        0.70      0.31 o 
   7   3   7       96.78       93.51      1.87 o 
   8   3   7      225.64      236.20      3.35 o 
   9   3   7       49.58       41.71      0.99 o 
  -9   4   7       11.00       11.39      0.45 o 
  -8   4   7       15.25       17.90      0.63 o 
  -7   4   7      136.63      128.27      2.27 o 
  -6   4   7       85.70       87.63      1.82 o 
  -5   4   7        0.34        0.26      0.48 o 
  -4   4   7      445.40      419.38      5.34 o 
  -3   4   7        0.11       14.26      0.57 o 
  -2   4   7        3.99        4.78      0.36 o 
  -1   4   7       33.58       32.73      0.96 o 
   0   4   7     1032.14     1069.20     11.75 o 
   1   4   7      107.32      112.29      1.96 o 
   2   4   7      256.14      256.15      3.54 o 
   3   4   7      123.50      119.87      2.11 o 
   4   4   7      653.64      629.07      7.50 o 
   5   4   7       50.12       55.99      1.40 o 
   6   4   7      141.09      126.05      2.27 o 
   7   4   7      249.41      262.47      3.71 o 
   8   4   7       72.80       71.17      1.48 o 
   9   4   7       13.11       14.82      0.49 o 
  -9   5   7       64.80       68.35      1.31 o 
  -8   5   7      136.31      135.09      2.21 o 
  -7   5   7        7.77       10.07      0.51 o 
  -6   5   7       45.53       45.64      1.26 o 
  -5   5   7      929.14      926.82     10.56 o 
  -4   5   7        9.22       10.89      0.56 o 
  -3   5   7      422.02      351.29      4.62 o 
  -2   5   7       16.45       19.75      0.65 o 
  -1   5   7       38.08       34.76      1.02 o 
   0   5   7      796.43      761.92      8.72 o 
   1   5   7       37.87       32.86      1.00 o 
   2   5   7        9.31        8.69      0.47 o 
   3   5   7       39.13       34.48      1.08 o 
   4   5   7      839.31      847.22      9.73 o 
   5   5   7      234.79      228.20      3.40 o 
   6   5   7        0.22        0.44      0.29 o 
   7   5   7       54.63       43.43      1.20 o 
   8   5   7       75.07       75.74      1.50 o 
   9   5   7       25.73       21.92      0.66 o 
  -9   6   7       16.69       20.60      0.55 o 
  -8   6   7      166.01      161.68      2.46 o 
  -7   6   7       28.49       28.29      0.79 o 
  -6   6   7       97.01       99.14      1.94 o 
  -5   6   7      323.35      294.80      4.12 o 
  -4   6   7      143.99      135.81      2.38 o 
  -3   6   7       60.72       59.55      1.44 o 
  -2   6   7      129.25       85.65      1.73 o 
  -1   6   7       54.73       52.13      1.29 o 
   0   6   7      137.25      125.71      2.19 o 
   1   6   7        3.36        4.45      0.42 o 
   2   6   7       67.08       59.86      1.42 o 
   3   6   7      153.36      151.53      2.55 o 
   4   6   7      120.82      107.54      2.05 o 
   5   6   7        4.43        3.22      0.41 o 
   6   6   7      122.23      118.51      2.16 o 
   7   6   7       66.61       62.61      1.43 o 
   8   6   7       71.72       75.99      1.47 o 
  -8   7   7        8.99        5.66      0.36 o 
  -7   7   7        9.47        8.73      0.47 o 
  -6   7   7       80.34       86.26      1.78 o 
  -5   7   7        1.54        1.46      0.38 o 
  -4   7   7       12.63       11.60      0.57 o 
  -3   7   7       67.29       94.90      1.88 o 
  -2   7   7      149.63      130.50      2.30 o 
  -1   7   7        6.18        1.96      0.34 o 
   0   7   7       10.01        8.34      0.48 o 
   1   7   7      245.72      237.77      3.46 o 
   2   7   7       47.45       44.95      1.23 o 
   3   7   7     1045.09      994.32     11.24 o 
   4   7   7        7.67       11.14      0.55 o 
   5   7   7      199.84      181.45      2.88 o 
   6   7   7        4.91        4.11      0.40 o 
   7   7   7        6.22        6.59      0.41 o 
   8   7   7       61.60       72.30      1.36 o 
  -8   8   7        0.22        1.53      0.25 o 
  -7   8   7        6.85        6.01      0.41 o 
  -6   8   7        4.20        3.16      0.36 o 
  -5   8   7        1.62        4.40      0.42 o 
  -4   8   7        3.26        3.26      0.41 o 
  -3   8   7      172.21      162.03      2.68 o 
  -2   8   7       40.17       40.72      1.21 o 
  -1   8   7        5.52        6.32      0.45 o 
   0   8   7       30.58       11.49      0.59 o 
   1   8   7        2.62        4.29      0.40 o 
   2   8   7      532.22      518.10      6.42 o 
   3   8   7      112.82      106.05      2.07 o 
   4   8   7      180.99      174.56      2.82 o 
   5   8   7        3.88        2.02      0.34 o 
   6   8   7        0.17        0.24      0.29 o 
   7   8   7       31.90       35.85      0.96 o 
   8   8   7        0.53        3.16      0.27 o 
  -7   9   7      106.50      106.70      1.77 o 
  -6   9   7       90.72       96.25      1.77 o 
  -5   9   7        3.39        4.56      0.41 o 
  -4   9   7       86.81       86.56      1.78 o 
  -3   9   7        0.31        1.45      0.35 o 
  -2   9   7      191.42      179.98      2.89 o 
  -1   9   7       21.28       17.89      0.68 o 
   0   9   7       51.09       56.93      1.38 o 
   1   9   7       34.28       32.58      0.88 o 
   2   9   7        6.42        5.98      0.52 o 
   3   9   7      219.44      203.68      3.13 o 
   4   9   7        0.18        0.30      0.42 o 
   5   9   7       76.17       70.35      1.52 o 
   6   9   7       39.83       45.24      1.12 o 
   7   9   7       41.05       38.89      0.94 o 
  -7  10   7       23.98       25.06      0.73 o 
  -6  10   7        3.68        3.94      0.33 o 
  -5  10   7       87.02       89.43      1.70 o 
  -4  10   7       19.43       20.28      0.67 o 
  -3  10   7        6.79        6.98      0.46 o 
  -2  10   7       50.38       41.56      1.20 o 
  -1  10   7      304.42      313.22      4.30 o 
   0  10   7       24.57       26.22      0.80 o 
   1  10   7       29.69       29.36      0.85 o 
   2  10   7      109.65      107.64      2.05 o 
   3  10   7      186.13      193.24      2.96 o 
   4  10   7        9.88        9.61      0.49 o 
   5  10   7        0.68        0.70      0.29 o 
   6  10   7       33.16       33.63      0.88 o 
   7  10   7       20.12       16.09      0.45 o 
  -6  11   7       18.39       18.69      0.53 o 
  -5  11   7        7.21       11.81      0.46 o 
  -4  11   7        9.90       10.71      0.51 o 
  -3  11   7        5.89        6.36      0.45 o 
  -2  11   7       15.37       13.17      0.58 o 
  -1  11   7      226.25      235.03      3.41 o 
   0  11   7        9.75       10.89      0.54 o 
   1  11   7        0.00       -0.37      0.38 o 
   2  11   7        6.27        8.92      0.50 o 
   3  11   7        0.23        0.99      0.29 o 
   4  11   7       51.13       46.57      1.13 o 
   5  11   7        1.14        1.82      0.26 o 
   6  11   7        6.61        6.01      0.31 o 
  -5  12   7        2.52        2.65      0.29 o 
  -4  12   7       11.15       11.11      0.49 o 
  -3  12   7       16.47       17.61      0.61 o 
  -2  12   7      240.06      227.71      3.22 o 
  -1  12   7        4.77        3.19      0.40 o 
   0  12   7       36.44       40.98      1.10 o 
   1  12   7       37.82       41.68      1.10 o 
   2  12   7       32.48       32.44      0.87 o 
   3  12   7        0.75        0.69      0.26 o 
   4  12   7        9.52        9.65      0.41 o 
   5  12   7       15.62       18.08      0.49 o 
  -4  13   7       24.35       26.65      0.74 o 
  -3  13   7       29.11       29.91      0.85 o 
  -2  13   7       88.69       84.61      1.56 o 
  -1  13   7       24.65       25.62      0.71 o 
   0  13   7      119.35      122.36      1.99 o 
   1  13   7        7.43       11.11      0.47 o 
   2  13   7       10.07       11.36      0.45 o 
   3  13   7        0.28        0.76      0.23 o 
  -1  14   7       61.90       73.65      1.31 o 
   0  14   7       12.32       13.38      0.47 o 
   1  14   7        8.65        8.79      0.39 o 
  -9   0   8       69.35       70.85      1.34 o 
  -8   0   8       86.33       90.19      1.71 o 
  -7   0   8      221.58      232.82      3.39 o 
  -6   0   8        6.15        6.63      0.50 o 
  -5   0   8      962.13     1022.76     11.52 o 
  -4   0   8     1514.70     1563.19     16.92 o 
  -3   0   8      662.75      663.18      7.80 o 
  -2   0   8      115.68      114.64      2.04 o 
  -1   0   8      350.48      368.86      4.72 o 
   0   0   8      107.46      115.44      2.02 o 
   1   0   8      243.66      253.88      3.53 o 
   2   0   8       99.58      101.80      1.89 o 
   3   0   8      558.51      565.51      6.82 o 
   4   0   8     1887.07     1927.33     20.60 o 
   5   0   8       25.28       26.02      0.81 o 
   6   0   8      106.74      115.35      2.14 o 
   7   0   8       16.83       20.40      0.68 o 
   8   0   8      185.32      184.69      2.73 o 
   9   0   8       31.36       34.04      0.83 o 
  -9   1   8      164.42      165.60      2.36 o 
  -8   1   8       30.28       38.82      1.03 o 
  -7   1   8       47.96       54.45      1.35 o 
  -6   1   8      151.74      151.99      2.57 o 
  -5   1   8       42.79       42.48      1.24 o 
  -4   1   8       88.23       84.29      1.78 o 
  -3   1   8       54.84       56.09      1.37 o 
  -2   1   8      103.89      123.92      2.15 o 
  -1   1   8      203.03      227.53      3.26 o 
   0   1   8        3.06        2.83      0.34 o 
   1   1   8       95.73       93.13      1.79 o 
   2   1   8      249.00      240.20      3.43 o 
   3   1   8      315.52      306.21      4.17 o 
   4   1   8      107.58      103.70      2.00 o 
   5   1   8      139.95      130.94      2.35 o 
   6   1   8       14.12       18.16      0.68 o 
   7   1   8        6.99        6.74      0.46 o 
   8   1   8       45.71       47.12      1.15 o 
   9   1   8        1.80        1.44      0.23 o 
  -9   2   8        8.00        8.12      0.38 o 
  -8   2   8        4.66        8.50      0.45 o 
  -7   2   8       32.74       34.29      1.08 o 
  -6   2   8        2.56        3.62      0.39 o 
  -5   2   8       78.88       80.79      1.74 o 
  -4   2   8      248.84      249.95      3.62 o 
  -3   2   8       63.97       66.13      1.51 o 
  -2   2   8       11.02        9.95      0.50 o 
  -1   2   8      190.11      202.08      3.00 o 
   0   2   8       27.30       33.64      1.00 o 
   1   2   8        1.14        1.02      0.29 o 
   2   2   8      187.45      176.80      2.76 o 
   3   2   8     1029.44     1019.82     11.44 o 
   4   2   8      154.37      148.27      2.52 o 
   5   2   8      564.02      561.82      6.87 o 
   6   2   8       45.67       44.31      1.23 o 
   7   2   8       36.73       32.48      1.00 o 
   8   2   8        9.59       11.18      0.47 o 
   9   2   8        7.48        7.80      0.34 o 
  -9   3   8       66.52       67.76      1.27 o 
  -8   3   8       58.45       65.27      1.38 o 
  -7   3   8        2.74        2.63      0.34 o 
  -6   3   8        1.35        1.68      0.35 o 
  -5   3   8      173.29      174.54      2.83 o 
  -4   3   8      505.96      497.06      6.19 o 
  -3   3   8        4.19        4.59      0.41 o 
  -2   3   8       38.12       35.85      1.05 o 
  -1   3   8      148.88      156.27      2.52 o 
   0   3   8        8.72        8.63      0.46 o 
   1   3   8      131.73      131.33      2.25 o 
   2   3   8       25.92       24.19      0.74 o 
   3   3   8      247.21      238.81      3.49 o 
   4   3   8       24.78       22.36      0.78 o 
   5   3   8      767.19      749.65      8.78 o 
   6   3   8       74.13       70.60      1.59 o 
   7   3   8        1.93        2.37      0.32 o 
   8   3   8       30.94       36.67      0.97 o 
   9   3   8        0.02        0.44      0.20 o 
  -9   4   8       90.97       96.18      1.53 o 
  -8   4   8        8.26        9.28      0.44 o 
  -7   4   8       22.25       22.88      0.70 o 
  -6   4   8      126.87      133.34      2.33 o 
  -5   4   8      289.60      281.27      3.97 o 
  -4   4   8      111.14      114.20      2.13 o 
  -3   4   8       55.54       55.59      1.38 o 
  -2   4   8       25.47       22.46      0.72 o 
  -1   4   8        3.23        4.34      0.40 o 
   0   4   8      328.44      318.56      4.27 o 
   1   4   8       38.34       37.21      1.09 o 
   2   4   8       28.33       28.67      0.81 o 
   3   4   8     1453.56     1450.01     15.81 o 
   4   4   8      838.21      833.59      9.62 o 
   5   4   8       26.51       28.45      0.83 o 
   6   4   8      213.84      211.97      3.19 o 
   7   4   8        1.88        1.83      0.35 o 
   8   4   8      147.59      139.25      2.14 o 
  -8   5   8       35.87       44.22      1.05 o 
  -7   5   8        3.54        4.40      0.36 o 
  -6   5   8        0.32        0.88      0.32 o 
  -5   5   8        0.05        1.42      0.34 o 
  -4   5   8       42.15       36.47      1.12 o 
  -3   5   8      259.64      234.22      3.47 o 
  -2   5   8        8.45        9.39      0.51 o 
  -1   5   8       17.07       13.31      0.59 o 
   0   5   8      552.66      569.51      6.89 o 
   1   5   8        0.16        1.45      0.33 o 
   2   5   8      130.55      129.71      2.30 o 
   3   5   8      648.94      643.75      7.69 o 
   4   5   8      332.20      329.42      4.47 o 
   5   5   8        0.60        0.70      0.35 o 
   6   5   8        0.02        0.29      0.37 o 
   7   5   8        0.16        0.97      0.28 o 
   8   5   8       39.63       46.69      1.04 o 
  -8   6   8       55.04       61.92      1.24 o 
  -7   6   8        0.08        0.43      0.28 o 
  -6   6   8       98.13      101.74      1.90 o 
  -5   6   8        0.10        0.10      0.37 o 
  -4   6   8        7.03        7.06      0.49 o 
  -3   6   8        5.14        5.89      0.48 o 
  -2   6   8       61.27       49.75      1.31 o 
  -1   6   8       11.10       10.31      0.55 o 
   0   6   8      201.35      185.19      2.93 o 
   1   6   8       56.52       61.30      1.47 o 
   2   6   8        1.85        1.49      0.37 o 
   3   6   8        9.01        8.77      0.56 o 
   4   6   8        2.44        7.48      0.46 o 
   5   6   8        9.97       11.05      0.56 o 
   6   6   8       32.58       35.90      1.04 o 
   7   6   8       16.02       18.62      0.59 o 
   8   6   8        7.44       10.13      0.40 o 
  -8   7   8       15.81       17.30      0.50 o 
  -7   7   8        0.61        0.09      0.32 o 
  -6   7   8        7.31        5.50      0.41 o 
  -5   7   8       13.64       12.45      0.57 o 
  -4   7   8       70.70       63.04      1.49 o 
  -3   7   8       15.20       15.73      0.64 o 
  -2   7   8       29.85       27.72      0.83 o 
  -1   7   8       17.40       12.23      0.60 o 
   0   7   8      421.75      377.16      4.97 o 
   1   7   8      890.69      896.96     10.26 o 
   2   7   8      557.17      538.13      6.63 o 
   3   7   8       73.49       76.09      1.66 o 
   4   7   8        9.38        8.81      0.51 o 
   5   7   8       95.70       94.04      1.83 o 
   6   7   8       26.48       26.50      0.74 o 
   7   7   8      134.45      131.61      2.04 o 
  -7   8   8       53.64       49.80      1.07 o 
  -6   8   8        4.15        5.16      0.35 o 
  -5   8   8        0.76        2.25      0.32 o 
  -4   8   8        0.40        1.31      0.32 o 
  -3   8   8        1.39        1.07      0.33 o 
  -2   8   8        1.90        1.09      0.34 o 
  -1   8   8      320.43      294.27      4.11 o 
   0   8   8        2.17        1.77      0.39 o 
   1   8   8      382.71      349.93      4.69 o 
   2   8   8      361.34      360.42      4.79 o 
   3   8   8        0.04        0.38      0.31 o 
   4   8   8       20.74       22.26      0.71 o 
   5   8   8        1.14        1.18      0.28 o 
   6   8   8       87.27       82.57      1.55 o 
   7   8   8       37.50       41.84      0.94 o 
  -7   9   8      203.70      218.05      2.81 o 
  -6   9   8       11.75       12.46      0.46 o 
  -5   9   8        0.36        0.64      0.27 o 
  -4   9   8        1.27        1.23      0.33 o 
  -3   9   8       20.86       17.14      0.64 o 
  -2   9   8      222.31      204.10      3.11 o 
  -1   9   8      315.32      193.98      3.03 o 
   0   9   8        1.93        0.83      0.34 o 
   1   9   8        3.61        4.06      0.40 o 
   2   9   8        0.04        0.84      0.31 o 
   3   9   8       31.41       25.26      0.77 o 
   4   9   8       11.55       11.52      0.50 o 
   5   9   8        2.14        1.41      0.27 o 
   6   9   8        0.01        0.44      0.24 o 
  -6  10   8        0.91        1.03      0.23 o 
  -5  10   8        8.03        9.76      0.45 o 
  -4  10   8       48.08       47.69      1.17 o 
  -3  10   8       50.00       51.24      1.25 o 
  -2  10   8        2.01        2.14      0.39 o 
  -1  10   8      368.32      349.94      4.61 o 
   0  10   8        1.03        4.07      0.40 o 
   1  10   8        4.95        2.95      0.40 o 
   2  10   8       38.37       39.66      1.10 o 
   3  10   8       76.32       68.24      1.47 o 
   4  10   8       16.65       19.31      0.61 o 
   5  10   8        0.60        0.12      0.31 o 
   6  10   8       43.15       45.55      0.93 o 
  -5  11   8       22.31       18.80      0.52 o 
  -4  11   8        1.48        1.87      0.32 o 
  -3  11   8        7.12        9.17      0.49 o 
  -2  11   8       12.13       12.25      0.56 o 
  -1  11   8        4.80        4.87      0.47 o 
   0  11   8       13.17       10.28      0.52 o 
   1  11   8        8.72       11.10      0.50 o 
   2  11   8       50.84       50.60      1.19 o 
   3  11   8       36.25       39.16      1.01 o 
   4  11   8      108.05      110.02      1.78 o 
   5  11   8        3.92        2.81      0.26 o 
  -4  12   8       48.80       52.78      1.07 o 
  -3  12   8        0.33        0.12      0.44 o 
  -2  12   8       17.13       20.62      0.65 o 
  -1  12   8        2.21        3.62      0.41 o 
   0  12   8       26.58       30.46      0.91 o 
   1  12   8        0.66        1.78      0.30 o 
   2  12   8        3.55        1.85      0.27 o 
   3  12   8       78.25       82.26      1.43 o 
   4  12   8        6.52        3.86      0.26 o 
  -2  13   8        9.37        7.06      0.42 o 
  -1  13   8        0.60        0.25      0.39 o 
   0  13   8       19.61       25.17      0.75 o 
   1  13   8       22.41       23.79      0.70 o 
   2  13   8       11.59       13.05      0.41 o 
  -8   1   9      110.22      120.15      1.92 o 
  -7   1   9        2.85        4.39      0.37 o 
  -6   1   9        0.06        1.79      0.32 o 
  -5   1   9      315.29      342.94      4.60 o 
  -4   1   9      740.22      753.98      8.81 o 
  -3   1   9        6.96       10.63      0.56 o 
  -2   1   9       60.31       61.19      1.48 o 
  -1   1   9       45.04       43.49      1.22 o 
   0   1   9       19.16       21.24      0.71 o 
   1   1   9       50.96       42.98      1.21 o 
   2   1   9      403.96      402.72      5.21 o 
   3   1   9        0.00        0.16      0.52 o 
   4   1   9     2175.54     2223.21     23.61 o 
   5   1   9        4.18        4.24      0.47 o 
   6   1   9      107.06      104.40      1.94 o 
   7   1   9       14.27       14.11      0.54 o 
   8   1   9        3.83        4.23      0.32 o 
  -8   2   9        0.80        3.08      0.32 o 
  -7   2   9       43.21       49.08      1.20 o 
  -6   2   9        1.49        0.93      0.33 o 
  -5   2   9      284.36      294.46      4.09 o 
  -4   2   9      299.42      329.02      4.47 o 
  -3   2   9      329.44      337.51      4.55 o 
  -2   2   9      199.02      193.55      3.01 o 
  -1   2   9       10.52       12.00      0.56 o 
   0   2   9       55.51       57.34      1.39 o 
   1   2   9      164.92      167.97      2.72 o 
   2   2   9       94.83       94.87      1.90 o 
   3   2   9      143.64      143.61      2.49 o 
   4   2   9       29.41       28.88      0.90 o 
   5   2   9      362.57      349.13      4.66 o 
   6   2   9       87.11       85.31      1.72 o 
   7   2   9       15.35       14.11      0.53 o 
   8   2   9        8.57        9.23      0.39 o 
  -8   3   9       25.00       33.69      0.87 o 
  -7   3   9        0.22        0.93      0.27 o 
  -6   3   9      159.23      165.29      2.63 o 
  -5   3   9       17.56       21.64      0.74 o 
  -4   3   9        0.03        0.08      0.50 o 
  -3   3   9      316.92      294.60      4.11 o 
  -2   3   9        0.05        6.27      0.48 o 
  -1   3   9       11.56       12.52      0.56 o 
   0   3   9       35.04       33.15      1.04 o 
   1   3   9       41.30       41.17      1.18 o 
   2   3   9        4.72        7.00      0.47 o 
   3   3   9       49.87       51.20      1.35 o 
   4   3   9       72.62       76.39      1.69 o 
   5   3   9      357.61      357.04      4.72 o 
   6   3   9       55.62       63.63      1.45 o 
   7   3   9       39.59       39.33      1.02 o 
   8   3   9        0.51        1.33      0.24 o 
  -8   4   9       75.45       82.93      1.43 o 
  -7   4   9       37.43       42.31      1.06 o 
  -6   4   9       16.08       16.63      0.59 o 
  -5   4   9       61.67       58.74      1.41 o 
  -4   4   9      184.19      187.10      2.95 o 
  -3   4   9      423.25      424.88      5.47 o 
  -2   4   9       17.32       17.10      0.66 o 
  -1   4   9        0.07        0.21      0.38 o 
   0   4   9       39.54       46.04      1.25 o 
   1   4   9        0.03       -0.05      0.37 o 
   2   4   9      324.80      310.96      4.27 o 
   3   4   9      378.95      385.63      5.06 o 
   4   4   9        0.37        1.13      0.37 o 
   5   4   9       50.63       49.98      1.31 o 
   6   4   9        0.63        2.43      0.31 o 
   7   4   9        0.22        0.58      0.27 o 
   8   4   9       20.77       27.15      0.71 o 
  -8   5   9       21.64       24.61      0.68 o 
  -7   5   9        5.76        8.64      0.43 o 
  -6   5   9       26.03       26.26      0.74 o 
  -5   5   9      115.97      118.64      2.13 o 
  -4   5   9      149.79      149.65      2.53 o 
  -3   5   9      459.26      435.71      5.57 o 
  -2   5   9        0.74        3.24      0.42 o 
  -1   5   9       21.84       25.80      0.80 o 
   0   5   9      301.94      266.29      3.81 o 
   1   5   9       44.47       47.18      1.30 o 
   2   5   9       29.75       32.99      0.90 o 
   3   5   9      200.77      207.60      3.17 o 
   4   5   9      189.69      193.85      2.99 o 
   5   5   9       43.05       46.01      1.21 o 
   6   5   9        0.04        0.49      0.31 o 
   7   5   9       66.63       62.76      1.25 o 
  -7   6   9       13.64       17.11      0.52 o 
  -6   6   9       17.45       17.72      0.58 o 
  -5   6   9        4.13        3.57      0.39 o 
  -4   6   9        2.22        2.47      0.35 o 
  -3   6   9       70.19       70.88      1.61 o 
  -2   6   9      222.29      191.96      3.01 o 
  -1   6   9      701.07      657.39      7.84 o 
   0   6   9        0.01        1.35      0.33 o 
   1   6   9      134.46      130.94      2.33 o 
   2   6   9        0.50        0.74      0.35 o 
   3   6   9       33.21       36.90      1.10 o 
   4   6   9       74.44       76.56      1.63 o 
   5   6   9        0.58        1.85      0.30 o 
   6   6   9       69.30       63.81      1.33 o 
   7   6   9       15.67       15.43      0.47 o 
  -7   7   9        3.50        3.36      0.26 o 
  -6   7   9       17.96       18.76      0.57 o 
  -5   7   9       22.10       22.18      0.67 o 
  -4   7   9        7.86        8.94      0.48 o 
  -3   7   9       39.02       35.70      1.10 o 
  -2   7   9      283.46      289.13      4.03 o 
  -1   7   9       38.92       26.71      0.83 o 
   0   7   9        0.61        0.96      0.36 o 
   1   7   9      116.34      112.94      2.10 o 
   2   7   9       15.70       17.88      0.65 o 
   3   7   9       13.10       12.61      0.55 o 
   4   7   9       10.08        8.88      0.47 o 
   5   7   9        1.56        1.55      0.30 o 
   6   7   9        0.03        0.81      0.22 o 
  -6   8   9       18.72       18.14      0.52 o 
  -5   8   9        2.35        2.67      0.31 o 
  -4   8   9       20.43       17.63      0.62 o 
  -3   8   9       34.03       29.93      0.82 o 
  -2   8   9      147.02      139.54      2.38 o 
  -1   8   9       11.57       15.89      0.64 o 
   0   8   9        7.44        4.07      0.42 o 
   1   8   9       30.10       29.52      0.83 o 
   2   8   9       12.56       13.80      0.58 o 
   3   8   9        4.88        4.31      0.37 o 
   4   8   9        5.04        4.43      0.39 o 
   5   8   9        7.63        8.93      0.42 o 
   6   8   9       12.52       16.56      0.48 o 
  -6   9   9        5.36        7.73      0.34 o 
  -5   9   9        5.82        7.68      0.38 o 
  -4   9   9        4.71        4.85      0.37 o 
  -3   9   9       71.61       70.30      1.48 o 
  -2   9   9       35.73       25.00      0.74 o 
  -1   9   9      241.27      131.81      2.26 o 
   0   9   9       65.34       52.04      1.31 o 
   1   9   9        1.42        1.75      0.33 o 
   2   9   9        6.19        7.37      0.46 o 
   3   9   9       11.33       13.68      0.52 o 
   4   9   9       51.71       54.41      1.20 o 
   5   9   9        2.23        3.80      0.28 o 
  -5  10   9        2.94        3.45      0.26 o 
  -4  10   9       34.95       41.19      0.98 o 
  -3  10   9        0.00        0.67      0.29 o 
  -2  10   9      171.85      155.90      2.41 o 
  -1  10   9       20.12       18.05      0.65 o 
   0  10   9      120.61       79.22      1.59 o 
   1  10   9       14.84       14.63      0.54 o 
   2  10   9       69.79       58.36      1.28 o 
   3  10   9        0.78        0.47      0.25 o 
   4  10   9        6.06        6.46      0.34 o 
  -3  11   9        2.60        4.92      0.37 o 
  -2  11   9        1.91        3.70      0.37 o 
  -1  11   9        0.56        1.03      0.37 o 
   0  11   9       32.33       36.46      0.99 o 
   1  11   9       21.11       19.96      0.58 o 
   2  11   9        0.00        0.58      0.24 o 
   3  11   9       95.20       98.78      1.58 o 
  -1  12   9        4.51        3.88      0.39 o 
   0  12   9       37.89       39.58      0.91 o 
   1  12   9        5.91        7.07      0.34 o 
  -7   0  10      135.86      179.07      2.55 o 
  -6   0  10       67.72       78.08      1.55 o 
  -5   0  10      155.70      168.92      2.66 o 
  -4   0  10       32.93       49.56      1.30 o 
  -3   0  10      155.61      153.39      2.57 o 
  -2   0  10      110.44      104.50      2.02 o 
  -1   0  10       72.63       75.58      1.66 o 
   0   0  10        1.37        0.75      0.31 o 
   1   0  10      208.02      195.29      3.05 o 
   2   0  10       65.00       66.66      1.55 o 
   3   0  10      189.46      192.79      3.00 o 
   4   0  10      168.16      157.92      2.61 o 
   5   0  10      181.98      189.03      2.87 o 
   6   0  10       87.89       99.03      1.78 o 
   7   0  10        1.55        1.62      0.27 o 
  -7   1  10        0.22        1.40      0.28 o 
  -6   1  10       43.07       54.72      1.26 o 
  -5   1  10       39.62       45.21      1.20 o 
  -4   1  10       26.59       29.95      0.84 o 
  -3   1  10       33.42       28.90      0.84 o 
  -2   1  10      122.80      129.52      2.30 o 
  -1   1  10       26.28       21.07      0.72 o 
   0   1  10       14.74       12.64      0.58 o 
   1   1  10        0.97        2.83      0.38 o 
   2   1  10       48.06       47.49      1.28 o 
   3   1  10      107.40      103.33      2.01 o 
   4   1  10       67.70       72.83      1.59 o 
   5   1  10       59.78       59.78      1.38 o 
   6   1  10        0.18        0.76      0.28 o 
   7   1  10        7.62        7.53      0.37 o 
  -7   2  10       32.34       35.03      0.91 o 
  -6   2  10        0.00        2.60      0.35 o 
  -5   2  10       17.39       21.38      0.69 o 
  -4   2  10      120.29      132.01      2.31 o 
  -3   2  10       24.85       23.25      0.75 o 
  -2   2  10       61.02       64.61      1.51 o 
  -1   2  10        5.33        1.92      0.35 o 
   0   2  10        9.40       13.10      0.60 o 
   1   2  10      167.30      157.98      2.63 o 
   2   2  10       29.12       26.82      0.81 o 
   3   2  10      469.08      485.65      6.07 o 
   4   2  10        0.61        0.78      0.38 o 
   5   2  10      251.34      258.00      3.59 o 
   6   2  10       29.22       31.86      0.93 o 
   7   2  10       20.78       23.05      0.69 o 
  -7   3  10        9.99       11.55      0.44 o 
  -6   3  10        0.18        0.42      0.27 o 
  -5   3  10      140.18      153.37      2.46 o 
  -4   3  10        1.95        3.51      0.39 o 
  -3   3  10       72.02       81.61      1.71 o 
  -2   3  10        9.59        6.72      0.49 o 
  -1   3  10      101.14       87.55      1.80 o 
   0   3  10      450.26      423.01      5.44 o 
   1   3  10       26.62       23.87      0.76 o 
   2   3  10      192.46      198.72      3.07 o 
   3   3  10        5.99       10.30      0.56 o 
   4   3  10      146.15      152.28      2.50 o 
   5   3  10       17.19       20.03      0.66 o 
   6   3  10      114.56      126.15      2.04 o 
   7   3  10       13.77       16.50      0.48 o 
  -7   4  10        2.03        3.12      0.26 o 
  -6   4  10       30.85       34.37      0.94 o 
  -5   4  10       19.36       22.69      0.68 o 
  -4   4  10      100.83      106.18      1.96 o 
  -3   4  10       13.10       11.89      0.57 o 
  -2   4  10        0.04        1.43      0.34 o 
  -1   4  10       18.49       18.74      0.69 o 
   0   4  10      274.35      249.19      3.62 o 
   1   4  10       83.06       79.86      1.70 o 
   2   4  10       27.76       31.90      0.87 o 
   3   4  10        0.39        0.86      0.34 o 
   4   4  10      237.97      242.23      3.45 o 
   5   4  10        0.38        1.11      0.30 o 
   6   4  10       32.96       34.58      0.92 o 
   7   4  10        0.59        0.85      0.21 o 
  -7   5  10        9.53       10.57      0.38 o 
  -6   5  10        1.36        1.27      0.27 o 
  -5   5  10        1.25        3.22      0.35 o 
  -4   5  10      328.61      356.51      4.61 o 
  -3   5  10       70.61       68.88      1.54 o 
  -2   5  10      128.65      114.75      2.10 o 
  -1   5  10        7.22        3.29      0.40 o 
   0   5  10       31.62       22.64      0.74 o 
   1   5  10        3.01        1.79      0.35 o 
   2   5  10       33.80       35.03      1.07 o 
   3   5  10       41.05       37.86      1.11 o 
   4   5  10       47.12       50.74      1.24 o 
   5   5  10       10.56        9.33      0.46 o 
   6   5  10       88.28       89.80      1.55 o 
  -6   6  10       36.59       36.56      0.89 o 
  -5   6  10        0.92        0.76      0.27 o 
  -4   6  10      214.85      218.42      3.13 o 
  -3   6  10       11.80       11.00      0.52 o 
  -2   6  10       27.46       29.93      0.82 o 
  -1   6  10       16.13       10.18      0.53 o 
   0   6  10       46.76       44.81      1.21 o 
   1   6  10       42.26       41.42      1.16 o 
   2   6  10       16.78       17.53      0.65 o 
   3   6  10      179.13      184.86      2.81 o 
   4   6  10       12.24       23.56      0.66 o 
   5   6  10       90.73       96.65      1.69 o 
   6   6  10       67.64       66.68      1.22 o 
  -6   7  10        0.02       -0.27      0.27 o 
  -5   7  10        1.46        1.81      0.26 o 
  -4   7  10       21.57       20.98      0.62 o 
  -3   7  10       87.72       85.52      1.67 o 
  -2   7  10      182.93      167.06      2.63 o 
  -1   7  10      360.10      268.78      3.74 o 
   0   7  10      106.23      104.77      1.95 o 
   1   7  10       69.84       69.79      1.51 o 
   2   7  10        1.89        1.40      0.32 o 
   3   7  10        0.32        0.21      0.34 o 
   4   7  10        3.17        3.02      0.31 o 
   5   7  10       13.55       13.58      0.47 o 
  -5   8  10        2.61        2.82      0.27 o 
  -4   8  10       64.19       69.40      1.34 o 
  -3   8  10       52.25       46.15      1.12 o 
  -2   8  10       35.27       38.93      1.05 o 
  -1   8  10        1.02        1.83      0.34 o 
   0   8  10       13.28       12.55      0.55 o 
   1   8  10        5.02        4.92      0.39 o 
   2   8  10        6.39        4.70      0.38 o 
   3   8  10        2.17        3.11      0.31 o 
   4   8  10       16.32       16.63      0.52 o 
   5   8  10        0.05       -0.12      0.25 o 
  -4   9  10       36.30       40.22      0.91 o 
  -3   9  10       70.81       81.86      1.48 o 
  -2   9  10       35.92       43.47      1.06 o 
  -1   9  10      182.43      129.17      2.09 o 
   0   9  10      136.17      124.12      2.04 o 
   1   9  10        1.39        2.84      0.33 o 
   2   9  10        6.18        7.28      0.39 o 
   3   9  10        1.07        1.61      0.26 o 
   4   9  10        0.51        1.08      0.22 o 
  -3  10  10      145.53      143.62      2.04 o 
  -2  10  10       11.29        7.19      0.40 o 
  -1  10  10      137.88      132.73      2.03 o 
   0  10  10       57.45       44.49      1.02 o 
   1  10  10      124.02      126.32      1.93 o 
   2  10  10       58.89       58.84      1.13 o 
  -6   1  11        0.52        0.12      0.26 o 
  -5   1  11        9.70       11.21      0.49 o 
  -4   1  11        8.90       12.71      0.53 o 
  -3   1  11       14.55       13.33      0.54 o 
  -2   1  11        5.39        8.11      0.46 o 
  -1   1  11       96.51       85.79      1.74 o 
   0   1  11      102.78       96.36      1.87 o 
   1   1  11       66.69       65.20      1.48 o 
   2   1  11        0.21        0.92      0.35 o 
   3   1  11        8.16       10.23      0.50 o 
   4   1  11        2.12        1.74      0.32 o 
   5   1  11        0.98        0.94      0.26 o 
   6   1  11       44.58       51.17      1.04 o 
  -6   2  11        2.85        3.53      0.30 o 
  -5   2  11        4.15       10.33      0.45 o 
  -4   2  11       11.01       10.36      0.47 o 
  -3   2  11        0.83        1.29      0.32 o 
  -2   2  11        5.92        3.29      0.33 o 
  -1   2  11       54.03       44.84      1.21 o 
   0   2  11       18.75       17.54      0.65 o 
   1   2  11      110.48      104.25      1.96 o 
   2   2  11       83.37       87.94      1.74 o 
   3   2  11       59.45       58.83      1.36 o 
   4   2  11       73.92       73.24      1.52 o 
   5   2  11        7.71        9.33      0.44 o 
   6   2  11        0.24        0.59      0.21 o 
  -6   3  11       87.56       99.14      1.60 o 
  -5   3  11      143.97      145.86      2.22 o 
  -4   3  11        0.57        0.04      0.40 o 
  -3   3  11       52.09       47.05      1.19 o 
  -2   3  11        6.78        4.37      0.37 o 
  -1   3  11        0.80        1.00      0.29 o 
   0   3  11       16.95       19.93      0.67 o 
   1   3  11        2.96        3.27      0.37 o 
   2   3  11        3.91        6.43      0.43 o 
   3   3  11      171.78      175.34      2.68 o 
   4   3  11      295.86      318.96      4.11 o 
   5   3  11       18.79       18.03      0.54 o 
  -6   4  11       65.57       79.70      1.33 o 
  -5   4  11       50.87       48.71      1.08 o 
  -4   4  11        0.57        0.69      0.27 o 
  -3   4  11        0.05        0.74      0.26 o 
  -2   4  11        2.87        3.92      0.36 o 
  -1   4  11        0.01       -0.21      0.35 o 
   0   4  11       52.28       51.25      1.26 o 
   1   4  11        0.03        1.87      0.32 o 
   2   4  11       17.29       21.76      0.68 o 
   3   4  11       28.14       29.27      0.91 o 
   4   4  11      125.75      144.70      2.24 o 
   5   4  11        0.16       -0.18      0.32 o 
  -5   5  11        2.43        3.96      0.30 o 
  -4   5  11        5.76        9.21      0.44 o 
  -3   5  11        2.14        1.79      0.29 o 
  -2   5  11       32.29       38.42      1.05 o 
  -1   5  11       55.22       54.41      1.29 o 
   0   5  11       17.37       18.86      0.63 o 
   1   5  11        9.39        8.14      0.45 o 
   2   5  11        3.80        4.21      0.39 o 
   3   5  11        0.00        5.40      0.35 o 
   4   5  11        3.82        4.61      0.35 o 
   5   5  11      182.86      193.39      2.58 o 
  -5   6  11        2.90        6.79      0.33 o 
  -4   6  11        1.71        3.00      0.30 o 
  -3   6  11       68.81       81.27      1.51 o 
  -2   6  11        6.51        5.28      0.39 o 
  -1   6  11        5.31        2.99      0.34 o 
   0   6  11        3.29        2.06      0.33 o 
   1   6  11       52.11       47.66      1.16 o 
   2   6  11        0.82        0.48      0.26 o 
   3   6  11        3.20        4.42      0.34 o 
   4   6  11        1.84        1.03      0.26 o 
  -4   7  11       49.23       54.06      1.08 o 
  -3   7  11       39.10       37.33      0.92 o 
  -2   7  11       19.35       17.66      0.56 o 
  -1   7  11        0.41        1.03      0.26 o 
   0   7  11       16.08       18.92      0.58 o 
   1   7  11        0.05        0.24      0.24 o 
   2   7  11        1.74        1.00      0.25 o 
   3   7  11       60.92       64.35      1.25 o 
   4   7  11        5.20        6.56      0.33 o 
  -3   8  11      153.14      163.00      2.25 o 
  -2   8  11        2.87        3.53      0.30 o 
  -1   8  11       35.15       34.23      0.88 o 
   0   8  11        1.89        2.12      0.26 o 
   1   8  11       20.01       18.98      0.54 o 
   2   8  11        4.00        3.10      0.27 o 
   3   8  11        4.59        6.61      0.32 o 
  -1   9  11       56.89       63.30      1.16 o 
   0   9  11       15.13       17.27      0.48 o 
   1   9  11        1.91        2.15      0.24 o 
  -5   0  12      103.87      114.66      1.71 o 
  -4   0  12       49.95       39.18      0.95 o 
  -3   0  12        1.91        0.84      0.24 o 
  -2   0  12        3.51        3.32      0.30 o 
  -1   0  12       17.62       20.82      0.64 o 
   0   0  12       20.67       15.12      0.55 o 
   1   0  12       32.34       40.28      1.04 o 
   2   0  12       58.57       55.81      1.25 o 
   3   0  12        7.44        7.64      0.41 o 
   4   0  12       60.05       63.17      1.21 o 
  -5   1  12       38.19       44.20      0.92 o 
  -4   1  12      117.92      136.23      2.06 o 
  -3   1  12        0.01        0.26      0.25 o 
  -2   1  12        0.00        0.92      0.25 o 
  -1   1  12       42.68       49.40      1.18 o 
   0   1  12       21.91       25.26      0.69 o 
   1   1  12        9.90        5.89      0.38 o 
   2   1  12       34.05       35.13      0.95 o 
   3   1  12      152.01      174.29      2.51 o 
   4   1  12       53.57       53.91      1.10 o 
  -4   2  12       49.77       57.49      1.15 o 
  -3   2  12       14.19       16.22      0.51 o 
  -2   2  12        3.07        2.28      0.29 o 
  -1   2  12       15.78       12.88      0.51 o 
   0   2  12       45.62       44.44      1.12 o 
   1   2  12       30.26       29.46      0.88 o 
   2   2  12        9.53       10.86      0.45 o 
   3   2  12        0.96        2.64      0.29 o 
   4   2  12        4.17        4.76      0.31 o 
  -4   3  12        0.52       -0.19      0.25 o 
  -3   3  12       19.40       19.80      0.57 o 
  -2   3  12        2.68        1.45      0.28 o 
  -1   3  12       19.97       20.28      0.60 o 
   0   3  12        0.78        3.55      0.34 o 
   1   3  12       45.34       47.63      1.11 o 
   2   3  12        0.11        0.64      0.25 o 
   3   3  12       19.14       22.17      0.59 o 
   4   3  12       37.31       36.48      0.84 o 
  -4   4  12       18.12       26.81      0.70 o 
  -3   4  12        2.09        3.45      0.28 o 
  -2   4  12       63.38       65.38      1.28 o 
  -1   4  12       10.13       11.49      0.47 o 
   0   4  12        2.52        2.70      0.29 o 
   1   4  12       15.12       15.15      0.52 o 
   2   4  12       15.74       19.77      0.56 o 
   3   4  12        6.59        5.72      0.34 o 
  -3   5  12        5.37        8.94      0.36 o 
  -2   5  12        8.00       11.86      0.43 o 
  -1   5  12        1.86        3.33      0.29 o 
   0   5  12       22.20       24.76      0.74 o 
   1   5  12       20.80       23.16      0.71 o 
   2   5  12       21.70       21.65      0.67 o 
   3   5  12        4.61        4.47      0.30 o 
  -2   6  12        5.27        6.73      0.32 o 
  -1   6  12       23.70       31.07      0.79 o 
   0   6  12        2.54        2.51      0.27 o 
   1   6  12       19.01       23.23      0.66 o 
   2   6  12       73.89       82.21      1.37 o 
  -2   1  13        4.38        7.45      0.33 o 
  -1   1  13       11.26       10.87      0.39 o 
   0   1  13        2.18        1.64      0.23 o 
   1   1  13       28.58       37.63      0.85 o 
  -1   2  13        0.02       -0.01      0.24 o 
   0   2  13       45.55       56.33      1.07 o 
   1   2  13       47.99       49.27      0.98 o 
                                                 
